# Supplementary material for: The NAC transcription factor family in Eucommia ulmoides: Genome-wide identification, characterization, and network analysis in relation to the rubber biosynthetic genes
Source: Front Plant Sci. 2023 Apr 3;14:1030298. doi: 10.3389/fpls.2023.1030298 (PMC10106570; doi:10.3389/fpls.2023.1030298)
Supplement: Supplementary file 1 [file DataSheet_1.zip]

Archive with 5 entries (5 files):
- Figure 1.docx
- Table 6.xlsx
- Table 9.xlsx
- Tables 1 - 5.xlsx
- Tables 7 - 8.xlsx
