# Supplementary material for: The NAC transcription factor family in Eucommia ulmoides: Genome-wide identification, characterization, and network analysis in relation to the rubber biosynthetic genes
Source: Front Plant Sci. 2023 Apr 3;14:1030298. doi: 10.3389/fpls.2023.1030298 (PMC10106570; doi:10.3389/fpls.2023.1030298)
Supplement: Supplementary file 1 [file DataSheet_1.zip › Table 6.xlsx]

## Sheet: E. ulmoides-A. thaliana
Supplementary Table S6. The number of homologous pairs between Eucommia ulmoides and Arabidopsis thaliana
Eucommia ulmoides gene	chromosome	Arabidopsis thaliana gene	chromosome
EuNAC2	Chr1	rna-NM_001343338.1	Chr05
EuNAC2	Chr1	rna-NM_001345208.1	Chr05
EuNAC3	Chr1	rna-NM_104479.2	Chr01
EuNAC4	Chr1	rna-NM_112380.3	Chr03
EuNAC4	Chr1	rna-NM_112418.4	Chr03
EuNAC43	Chr10	rna-NM_113825.4	Chr03
EuNAC44	Chr10	rna-NM_118875.4	Chr04
EuNAC45	Chr10	rna-NM_118875.4	Chr04
EuNAC45	Chr10	rna-NM_119067.2	Chr04
EuNAC46	Chr12	rna-NM_119067.2	Chr04
EuNAC47	Chr12	rna-NM_119783.3	Chr04
EuNAC47	Chr12	rna-NM_120850.4	Chr05
EuNAC51	Chr12	rna-NM_121321.4	Chr05
EuNAC51	Chr12	rna-NM_122143.3	Chr05
EuNAC58	Chr13	rna-NM_122367.4	Chr05
EuNAC61	Chr14	rna-NM_122367.4	Chr05
EuNAC63	Chr15	rna-NM_123323.3	Chr05
EuNAC63	Chr15	rna-NM_123323.3	Chr05
EuNAC63	Chr15	rna-NM_123345.3	Chr05
EuNAC65	Chr15	rna-NM_124460.4	Chr05
EuNAC65	Chr15	rna-NM_124460.4	Chr05
EuNAC66	Chr15	rna-NM_124774.3	Chr05
EuNAC67	Chr16	rna-NM_125536.4	Chr05
EuNAC67	Chr16	rna-NM_126028.3	Chr05
EuNAC10	Chr2	rna-NM_001035606.4	Chr03
EuNAC10	Chr2	rna-NM_001125602.1	Chr04
EuNAC11	Chr2	rna-NM_001125602.1	Chr04
EuNAC11	Chr2	rna-NM_001332026.1	Chr01
EuNAC9	Chr2	rna-NM_128908.5	Chr02
EuNAC9	Chr2	rna-NM_179126.1	Chr04
EuNAC9	Chr2	rna-NM_202449.2	Chr01
EuNAC14	Chr4	rna-NM_001332026.1	Chr01
EuNAC15	Chr4	rna-NM_001334050.1	Chr01
EuNAC15	Chr4	rna-NM_001335579.1	Chr02
EuNAC15	Chr4	rna-NM_001337348.1	Chr03
EuNAC16	Chr4	rna-NM_001341249.1	Chr04
EuNAC16	Chr4	rna-NM_001342772.1	Chr05
EuNAC19	Chr5	rna-NM_001342772.1	Chr05
EuNAC21	Chr5	rna-NM_001345546.1	Chr05
EuNAC22	Chr5	rna-NM_001345546.1	Chr05
EuNAC24	Chr6	rna-NM_102369.3	Chr01
EuNAC25	Chr6	rna-NM_102615.3	Chr01
EuNAC26	Chr6	rna-NM_102986.3	Chr01
EuNAC26	Chr6	rna-NM_103011.2	Chr01
EuNAC26	Chr6	rna-NM_103040.5	Chr01
EuNAC27	Chr7	rna-NM_103141.4	Chr01
EuNAC27	Chr7	rna-NM_104166.3	Chr01
EuNAC29	Chr7	rna-NM_104166.3	Chr01
EuNAC30	Chr7	rna-NM_105263.3	Chr01
EuNAC33	Chr8	rna-NM_106394.3	Chr01
EuNAC34	Chr8	rna-NM_111190.3	Chr03
EuNAC35	Chr8	rna-NM_111883.5	Chr03
EuNAC35	Chr8	rna-NM_111883.5	Chr03
EuNAC39	Chr8	rna-NM_112127.4	Chr03
EuNAC41	Chr9	rna-NM_112418.4	Chr03
EuNAC41	Chr9	rna-NM_112419.4	Chr03
EuNAC41	Chr9	rna-NM_112654.2	Chr03
EuNAC71	000119F	rna-NM_126301.4	Chr02

## Sheet: E. ulmoides-C. canephora
Supplementary Table S6. The number of homologous pairs between Eucommia ulmoides and Coffea canephora
Eucommia ulmoides gene	chromosome	Coffea canephora gene	chromosome
EuNAC3	Chr1	gene-GSCOC_T00032232001	Chr3
EuNAC2	Chr1	gene-GSCOC_T00039597001	Chr8
EuNAC3	Chr1	gene-GSCOC_T00039559001	Chr8
EuNAC4	Chr1	gene-GSCOC_T00039327001	Chr8
EuNAC51	Chr12	gene-GSCOC_T00020319001	Chr4
EuNAC47	Chr12	gene-GSCOC_T00029508001	Chr4
EuNAC46	Chr12	gene-GSCOC_T00019860001	Chr4
EuNAC58	Chr13	gene-GSCOC_T00032554001	Chr3
EuNAC57	Chr13	gene-GSCOC_T00032232001	Chr3
EuNAC61	Chr14	gene-GSCOC_T00016231001	Chr1
EuNAC62	Chr14	gene-GSCOC_T00024263001	Chr1
EuNAC61	Chr14	gene-GSCOC_T00016231001	Chr1
EuNAC62	Chr14	gene-GSCOC_T00024263001	Chr1
EuNAC63	Chr15	gene-GSCOC_T00037105001	Chr8
EuNAC65	Chr15	gene-GSCOC_T00036835001	Chr8
EuNAC66	Chr15	gene-GSCOC_T00039597001	Chr8
EuNAC67	Chr16	gene-GSCOC_T00041741001	Chr7
EuNAC69	Chr17	gene-GSCOC_T00015084001	Chr4
EuNAC68	Chr17	gene-GSCOC_T00041031001	Chr10
EuNAC8	Chr2	gene-GSCOC_T00035715001	Chr5
EuNAC9	Chr2	gene-GSCOC_T00021185001	Chr6
EuNAC11	Chr2	gene-GSCOC_T00021278001	Chr6
EuNAC6	Chr2	gene-GSCOC_T00016779001	Chr6
EuNAC15	Chr4	gene-GSCOC_T00021185001	Chr6
EuNAC14	Chr4	gene-GSCOC_T00038595001	Chr6
EuNAC16	Chr4	gene-GSCOC_T00038621001	Chr6
EuNAC17	Chr5	gene-GSCOC_T00024263001	Chr1
EuNAC22	Chr5	gene-GSCOC_T00023928001	Chr1
EuNAC19	Chr5	gene-GSCOC_T00016231001	Chr1
EuNAC21	Chr5	gene-GSCOC_T00029080001	Chr4
EuNAC17	Chr5	gene-GSCOC_T00023675001	Chr7
EuNAC26	Chr6	gene-GSCOC_T00020319001	Chr4
EuNAC25	Chr6	gene-GSCOC_T00041741001	Chr7
EuNAC26	Chr6	gene-GSCOC_T00030405001	Chr9
EuNAC30	Chr7	gene-GSCOC_T00019860001	Chr4
EuNAC27	Chr7	gene-GSCOC_T00029508001	Chr4
EuNAC31	Chr7	gene-GSCOC_T00014839001	Chr4
EuNAC36	Chr8	gene-GSCOC_T00024857001	Chr2
EuNAC38	Chr8	gene-GSCOC_T00034907001	Chr2
EuNAC33	Chr8	gene-GSCOC_T00031913001	Chr2
EuNAC39	Chr8	gene-GSCOC_T00034676001	Chr2
EuNAC35	Chr8	gene-GSCOC_T00037718001	Chr9
EuNAC37	Chr8	gene-GSCOC_T00030405001	Chr9
EuNAC41	Chr9	gene-GSCOC_T00038308001	Chr3
EuNAC71	000119F	gene-GSCOC_T00035666001	Chr9
EuNAC71	000119F	gene-GSCOC_T00035666001	Chr9

## Sheet: E. ulmoides-V. vinifera
Supplementary Table S6. The number of homologous pairs between Eucommia ulmoides and Vitis vinifera
Eucommia ulmoides gene	chromosome	Vitis vinifera gene	chromosome
EuNAC3	Chr1	rna-XM_002270298.2	chr1
EuNAC2	Chr1	rna-XM_002283775.3	chr14
EuNAC3	Chr1	rna-XM_002278220.4	chr14
EuNAC4	Chr1	rna-XM_002272410.3	chr14
EuNAC58	Chr13	rna-XM_010649657.2	chr1
EuNAC57	Chr13	rna-XM_002270298.2	chr1
EuNAC63	Chr15	rna-XM_010650755.2	chr4
EuNAC65	Chr15	rna-XM_002267297.3	chr4
EuNAC6	Chr2	rna-XM_002275283.3	chr12
EuNAC8	Chr2	rna-XM_002284789.3	chr17
EuNAC9	Chr2	rna-XM_002284618.4	chr19
EuNAC10	Chr2	rna-XM_002284632.4	chr19
EuNAC11	Chr2	rna-XM_010645872.2	chr19
EuNAC15	Chr4	rna-XM_002284618.4	chr19
EuNAC17	Chr5	rna-XM_010652843.2	chr6
EuNAC22	Chr5	rna-XM_002274217.4	chr6
EuNAC19	Chr5	rna-XM_010654082.2	chr7
EuNAC17	Chr5	rna-XM_002275421.3	chr8
EuNAC21	Chr5	rna-XM_002278625.4	chr10
EuNAC21	Chr5	rna-XM_002275283.3	chr12
EuNAC26	Chr6	rna-XM_010663928.2	chr2
EuNAC24	Chr6	rna-XM_010662080.2	chr2
EuNAC37	Chr8	rna-XM_010663928.2	chr2
EuNAC35	Chr8	rna-XM_002280858.4	chr2
EuNAC41	Chr9	rna-XM_002264552.4	chr1
EuNAC71	000119F	rna-XM_002279509.4	chr2

## Sheet: E. ulmoides-H. brasiliensis
Supplementary Table S6. The number of homologous pairs between Eucommia ulmoides and Hevea brasiliensis
Eucommia ulmoides gene	chromosome	Hevea brasiliensis gee	chromosome
EuNAC2	Chr1	rna-gnl|WGS:JAAGAX|GT033155.t1	chr1
EuNAC3	Chr1	rna-gnl|WGS:JAAGAX|GT029163.t1	chr1
EuNAC2	Chr1	rna-gnl|WGS:JAAGAX|GT022480.t1	chr14
EuNAC2	Chr1	rna-gnl|WGS:JAAGAX|GT013026.t1	chr15
EuNAC4	Chr1	rna-gnl|WGS:JAAGAX|GT010364.t1	chr17
EuNAC45	Chr10	rna-gnl|WGS:JAAGAX|GT033155.t1	chr1
EuNAC44	Chr10	rna-gnl|WGS:JAAGAX|GT025770.t1	chr14
EuNAC45	Chr10	rna-gnl|WGS:JAAGAX|GT022480.t1	chr14
EuNAC44	Chr10	rna-gnl|WGS:JAAGAX|GT041912.t1	chr14
EuNAC45	Chr10	rna-gnl|WGS:JAAGAX|GT042714.t1	chr6
EuNAC47	Chr12	rna-gnl|WGS:JAAGAX|GT008540.t1	chr10
EuNAC51	Chr12	rna-gnl|WGS:JAAGAX|GT027314.t1	chr14
EuNAC51	Chr12	rna-gnl|WGS:JAAGAX|GT027081.t1	chr14
EuNAC51	Chr12	rna-gnl|WGS:JAAGAX|GT041700.t1	chr15
EuNAC51	Chr12	rna-gnl|WGS:JAAGAX|GT041670.t1	chr15
EuNAC50	Chr12	rna-gnl|WGS:JAAGAX|GT020068.t1	chr2
EuNAC47	Chr12	rna-gnl|WGS:JAAGAX|GT034060.t1	chr7
EuNAC57	Chr13	rna-gnl|WGS:JAAGAX|GT029163.t1	chr1
EuNAC57	Chr13	rna-gnl|WGS:JAAGAX|GT037387.t1	chr2
EuNAC61	Chr14	rna-gnl|WGS:JAAGAX|GT028150.t1	chr13
EuNAC61	Chr14	rna-gnl|WGS:JAAGAX|GT031437.t1	chr3
EuNAC66	Chr15	rna-gnl|WGS:JAAGAX|GT033155.t1	chr1
EuNAC63	Chr15	rna-gnl|WGS:JAAGAX|GT035725.t1	chr14
EuNAC66	Chr15	rna-gnl|WGS:JAAGAX|GT022480.t1	chr14
EuNAC65	Chr15	rna-gnl|WGS:JAAGAX|GT034748.t1	chr15
EuNAC66	Chr15	rna-gnl|WGS:JAAGAX|GT013026.t1	chr15
EuNAC63	Chr15	rna-gnl|WGS:JAAGAX|GT016418.t1	chr2
EuNAC65	Chr15	rna-gnl|WGS:JAAGAX|GT034630.t1	chr5
EuNAC67	Chr16	rna-gnl|WGS:JAAGAX|GT040288.t1	chr12
EuNAC67	Chr16	rna-gnl|WGS:JAAGAX|GT027177.t1	chr16
EuNAC68	Chr17	rna-gnl|WGS:JAAGAX|GT027432.t1	chr11
EuNAC69	Chr17	rna-gnl|WGS:JAAGAX|GT020752.t1	chr6
EuNAC6	Chr2	rna-gnl|WGS:JAAGAX|GT011445.t1	chr12
EuNAC8	Chr2	rna-gnl|WGS:JAAGAX|GT022480.t1	chr14
EuNAC9	Chr2	rna-gnl|WGS:JAAGAX|GT026063.t1	chr15
EuNAC11	Chr2	rna-gnl|WGS:JAAGAX|GT026628.t1	chr15
EuNAC6	Chr2	rna-gnl|WGS:JAAGAX|GT016880.t1	chr16
EuNAC9	Chr2	rna-gnl|WGS:JAAGAX|GT018526.t1	chr16
EuNAC11	Chr2	rna-gnl|WGS:JAAGAX|GT010708.t1	chr3
EuNAC11	Chr2	rna-gnl|WGS:JAAGAX|GT041111.t1	chr3
EuNAC9	Chr2	rna-gnl|WGS:JAAGAX|GT010018.t1	chr3
EuNAC8	Chr2	rna-gnl|WGS:JAAGAX|GT042714.t1	chr6
EuNAC9	Chr2	rna-gnl|WGS:JAAGAX|GT002607.t1	chr9
EuNAC6	Chr2	rna-gnl|WGS:JAAGAX|GT003309.t1	chr9
EuNAC14	Chr4	rna-gnl|WGS:JAAGAX|GT002033.t1	chr14
EuNAC15	Chr4	rna-gnl|WGS:JAAGAX|GT026063.t1	chr15

## Sheet: E. ulmoides-O. sativa
Supplementary Table S6. The number of homologous pairs between Eucommia ulmoides and Oryza sativa
Eucommia ulmoides gene	chromosome	Oryza sativa gene	chromosome
EuNAC22	Chr5	rna-XM_015760375.2	chr11
EuNAC41	Chr9	rna-XM_015794928.1	chr8
EuNAC41	Chr9	rna-XM_015795918.2	chr9
EuNAC67	Chr16	rna-XM_015759569.2	chr1
EuNAC67	Chr16	rna-XM_015782463.2	chr5

## Sheet: E. ulmoides-S. bicolor
Supplementary Table S6. The number of homologous pairs between Eucommia ulmoides and Sorghum bicolor
Eucommia ulmoides gene	chromosome	Sorghum bicolor gene	chromosome
EuNAC22	Chr5	rna-XM_015760375.2	chr11
EuNAC22	Chr5	rna-XM_002448970.2	chr5
EuNAC35	Chr8	rna-XM_002467412.2	chr1
EuNAC41	Chr9	rna-XM_015794928.1	chr8
EuNAC41	Chr9	rna-XM_015795918.2	chr9
EuNAC41	Chr9	rna-XM_002460452.2	chr2
EuNAC41	Chr9	rna-XM_021464971.1	chr7
EuNAC67	Chr16	rna-XM_015759569.2	chr1
EuNAC67	Chr16	rna-XM_015782463.2	chr5
EuNAC67	Chr16	rna-XM_002440705.2	chr9
