# Supplementary material for: The NAC transcription factor family in Eucommia ulmoides: Genome-wide identification, characterization, and network analysis in relation to the rubber biosynthetic genes
Source: Front Plant Sci. 2023 Apr 3;14:1030298. doi: 10.3389/fpls.2023.1030298 (PMC10106570; doi:10.3389/fpls.2023.1030298)
Supplement: Supplementary file 1 [file DataSheet_1.zip › Table 9.xlsx]

## Sheet: Supplementary Table S9
Supplementary Table S9. Primers for qRT-PCR
Gene names	Forward primer sequence (5'→3‘)	Reverse primer sequence (5'→3‘)	Production size (bp)
EuNAC1	AAGGATCAGTTGGAGCTGCC	AGACATTCCTGGAAGCTGCC	168
EuNAC22	GGGAGAAGTGCAGTGGAGAC	CAACACCACCACTACCGGAA	285
EuNAC68	TAATGAGAGACCGCCACGTG	AAAGCGGGTACTTGGAGCTC	181
EuNAC69	GACGGAGGAAGAACTTGTTG	TCGTTACACGGTTAGGTCG	206
EuNAC12	AGAGGGCTACCGAATCTGGT	TCGACAAATGCCCTGGAGTC	267
EuNAC59	TTGTCCGTCCGATCACCAAA	GGCGTCGGAGTAGAAATCGA	289
UBCE2(MH890473)	CAGTGGAGCCCTGCCCTTACC	GCGATCTCTGGCACCAACGGG	110
