# Supplementary material for: The NAC transcription factor family in Eucommia ulmoides: Genome-wide identification, characterization, and network analysis in relation to the rubber biosynthetic genes
Source: Front Plant Sci. 2023 Apr 3;14:1030298. doi: 10.3389/fpls.2023.1030298 (PMC10106570; doi:10.3389/fpls.2023.1030298)
Supplement: Supplementary file 1 [file DataSheet_1.zip › Tables 1 - 5.xlsx]

## Sheet: Supplementary Table S1
Supplementary Table S1. Protein sequences of the NAC family of E. ulmoides
Gene ID	Gene Name	Seq
evm.model.Chr1.103	EuNAC1	MKDQLELPPGFRFHPTDEELVMHYLCRKCTSQPIAVPIIKEIDLYKFDPWQLPGMSLYGEKEWYFFSPRDRKYPNGSRPNRAAGTGYWKATGADKPIGKPKAVGIKKALVFYAGKAPRGLKTNWIMHEYRLANVDRSAGKRKNLRLDDWVLCRIYNKKGTLEKYEAIDSKSMRYPECNEEKPKITGFGRYESLAPPSFIVPEMYSEMTESIPKPPADSSSSEHVLSPEFTCEKEVQSEPKWDDLRNLDFQMNYMDAFQDDPFAPLMQYNDQLSPLQDIFMFTQKPL
evm.model.Chr1.1587	EuNAC2	MENDYGVGMVEEEDLELPPGFRFHPTDEELITHYLSPKVLNSSFRARAIGEVDLNRVEPWDLPWKAKMGEKERYFFSARDRKYPTGQRTNRATDAGYWKATGKDREIFKVKTLVGMKKTLVFYKGRAPKGEKTSWVMHEYRLEAKISMFNPPKSTRNEWVICRVFNKRLGNCRKELRLPDLPPLLELSTDRDGSRTTCAGTGITHVPCFSDPKDRSTASPVSLSLPEISAQITPCVKNLDYPDPLMVFLMDNNGGCYYNNQDCKLEQSEDAGISTDISSILSNHEMVLHREGTLDFDYFWNYQV
evm.model.Chr1.1612	EuNAC3	MEGKNDGGDKVDEVMLPGFRFHPTDEELVGFYLRRKIQQRNLPIELIKQVDIYKYDPWDLPSLACTGEKEWYFYCPRDRKYRNSARPNRVTGAGFWKATGTDRPIYSSDGAKCIGLKKSLVFYRGRAAKGLKTDWMMHEFRLPSISDPTAPKKLFDKSFAANDSWAICRIFKKTNSMAQRALSHSWISPLPEATTAPGMFSSDNISCTTETGLPTPHFCCNTDVQPASTASFSALGIPSYRTTNTGQPKLPNFPVQNSELPTNFMFSPPDLSSGQPKSSSSDMASMFFNLSPTLIGDVGKNTETISFEGQQQQQQFNRFLINGDEEEENRKSHGLVQVNNQWGGLRSIGFPFSLSDGWKHDLPWDSPPCPSEMSTTYSPDKCYS
evm.model.Chr1.1759	EuNAC4	MARSWLIDSRGLARKVKSANLPSAHQIKDCGANRECPNCHYRIDNSDVFQEWPGLPAGVKFDPSDVELVEHLAAKCGVGDSKPHMFIDEFIPTIDGDEGICYTHPENLPGAKRDGNSVHFFYRTINAYATGQRKRRRIHAQDSLLKEHVRWHKTGKTKPVIINGVQTGFKKIMVLYLNSKKNSKPDKSNWVMHQYHLGTDEDEKEGEYVVSKVFYQQPKQTDKNDGALGVEDLDIETIRTSPRTPKTVTPNPPRKGKSVSCDELLEENHLSPFAAQEVESMAGTSRPSSSAAAQMKDRDDYSAWLAGESQAVDATCMDDPLFCNEIFDFTPLGDPHHPSFTGFPPNTNEVATREGGDTNNLNCGISDDLDNIEHAFGSQDSIFGWLDML
evm.model.Chr1.475	EuNAC5	MILCSMPMKIRNPNFVSFIYGTLTSQSHFPAINLSYPDRYILPNLTYSHYSKATFGGHIRKYLNGARPNTPVTSGYWKATRTNKPVMTCGGTHKVYAKKALVFYGGKPPKGIKTNWIMHEYRLADNKTNSTPPGCDFPNKKPL
evm.model.Chr2.110	EuNAC6	MSWCNGCTDDPEAIVRRPSQIAQNFFIDVNHKDNQIETCPSCGHHFECEEKAGKIHDLPGLPAGVKFDPSDQELLQHLEAKERLDAHYKLHPLIDEFIPTLEGENGICYTHPEKLPGVTKDGLVRHFFHRPSKAYTTGTRKRRKVHTETDGSETRWHKTGKTRPVLVGGKAVGHKKILVLYTTNYRKQKKPEKTNWVMHQYHLGNNEDEKEGELVVSKVFYQTQPRQCASKNINGNNVKLSSSSSSSSAAAAVKPDGKNVGFVEYFGSSIISFEQGLQQRLNPRINKKNKN
evm.model.Chr2.2001	EuNAC7	MEENNLPPGFRFHPTDEELITYYLSNKVSDFSFTARAVADVDLNKCEPWDLPAKASMGEKEWYFFSLRDRKYPTGLRTNRATEAGYWKTTGKDKEIFHGGDLVGMKKTLVFYRGRAPKGEKTNWVMHEYRLQTNLAFKPTKEEWVVCRVFHKNSNTIKKPQPTSPSQQFPDSPCDTNTMLSEIGDIELPNLNTCTNSTGDTCKNISLQTYNNDSNPFNMNMNLGINWPCPTSNTLPPISWPSSGLLSSNLSMNSLLLKALQLRSSDYSFIPQGISQFGTDFGSRLSSSSTRVLDSLEQQQQHQEQPFNLDSIW
evm.model.Chr2.2191	EuNAC8	MEMENFSVLVKEDDQLELPPGFRFHPSDEELITHYLSKKVVNRKFSTVAIGEVDMNKVEPWDMPWRAKMGEKEWYFFCVRDKKYPTGLRTNRATAAGYWKATGKDKEIFRGKLLVGMKKTLVFYMGRAPKGEKSNWVIHEYRLEGQFSVQNLVKASKEEWVICRVFNKSDGGKKIHISGLVRMNSTGNELAPSSLPPLMDSSHLGGRAKPSQTQSELVHVHCFSNPISTQKIQENMLNYLNFNHLLPFSANPSEFVPGISLPNPNFQGKTAPLQGRLDYVGPFPMQNQGVLTGLLENYGQKNQQSLKTEEEVISVSQETGVSNDINTEISSVVSNLEMGRRSFGDQPSASAGPLDFDCIWSY
evm.model.Chr2.249.2	EuNAC9	MDSSDSSAAAASQQPHLPPGFRFHPTDEELVVHYLKKKAASAPIPVSIIADIDLYKFDPWELPDKATFGEHEWYFFSPRDRKYPNGARPNRAATSGYWKATGTDKPVMTGGGTQKVGVKKALVFYGGKPPKGIKTNWIMHEYRLADNKTNSRPPGCGLPNKKASLRLDDWVLCRIYKKNNAQRPMDHDKDDSMDMIGSIPPQFQMGHQNLKLSPLKASNYAAMLESEQHLFDGMLNGDAINGGGSLNHLNPSHSKPQLPMAATAGGSLNGKRSFPNLFWNEDGPATSSSTKRFLGDGSNEETNDQNGSFATLLSQQSVLGSLGDGVIRQSYQLPGLNWYA
evm.model.Chr2.250	EuNAC10	MGVQEMDPLSQLNLPPGFRFYPTDEELLVQYLCRKVAGHHFSLQIIGDIDLYKFDPWVLPSKATFGEKEWYFFSPRDRKYPNGSRPNRVAGSGYWKATGTDKIITTEGRKVGIKKALVFYVGKAPKGTKTNWIMHEYRLSESPRKNGSSRLDDWVLCRIYKKNSGGQKTMTGAPSNEYSNGSSTSTMSQYDDVLESLPEIDDRIFNLPRVNSLKTFQNDEKFNLQKLGSGNFDWATLAGIGSLPELIPGVNIPADQNRAQMNPGNNPNDIYVPQYFPADSRYGGSVDEEVQSGIRTQRVENSGFFQQNSNPNPNPNPFAHSFSNPNDPFGIRYPTQTNGRVGF
evm.model.Chr2.324	EuNAC11	MDPFHQYDCGDCHLPPGFRFHPTDEELITFYLLKKVLDSNFSSRAIGEVDLNKCEPWELPEKAKMGEKEWYFFTLRDRKYPTGLRTNRATGAGYWKATGKDREIFSSKTCTLVGMKKTLVFYRGRAPKGEKSNWVMHEYRLEGKFSYHYLSRSSKDEWVICRVFQKSGAGGGGSAGGCKKRLPSGVNLYHEVSSPSSVSLPPLLEASTYSNAATDRESCSYDGATASKEHVPCFSTMATANYNPLPLLDLPPAPNAFGSVMDPSSSLPLLPRNLGVTPLPNLGGTFQENNNLQLPFFYSSMAAPPPLHNGDVMGGYGPLHGSWPPPPADYKVGSSELDCMWNY
evm.model.Chr3.211	EuNAC12	MEEDENDKMHIPVAASAMFPGFRFSPTDEELISFYLKKKIDGFDKCVEVISEVDICKYEPWDLPGKAVIQSENEWFFFSPRGRKYPNGSQSKRATESGYWKATGKERNVKSGSDLIGTKRTLVFHNGRAPKGVRTEWIMHEYCMSGISQDSMVVCRLRKNSEFRLNDTSRKVSPTPGHLSNASASTSVLAQDVEQVGVAEGAKEADLCSKEGSSSYNSHSVDQIDSYSDDQKVGNEVSEHDSSSRQKADDEEEDWFADIMKNDIIELDELPTTSDLLPTVSRNPDIDRKSKQPVQATVPNELPSQGTANRRLRLNWKPVECYHSRQPETGEVTESKLRRSRNFVADLLSKTRVNLRFVVAVILVLFLLLCKFAVLDSSGFVSVFVPRLPVDEKA
evm.model.Chr4.1276	EuNAC13	MENYLNFIKKGVLRLPPGFCFQSTDEELVVQYLKHKVLSFLLSATIIPESMSASPILGIYQVIGRKRGIFSAQGSGVNQVVGLKKTMVSIEGNPHMAAGLIGSCTSPSSAKRLPA
evm.model.Chr4.34	EuNAC14	MSMEVVEKNIGIVTDLKGDHDHEDDDIPLPGFRFHPTDEELVGFYLRRKVEKRPISIELIKQIDIYKYDPWDLPKGSTVGDNEWYFFCKRGRKYRNSIRPNRVTGSGFWKATGIDRPIYATEGEARNCIGLKKSLVYYRGSAGKGTKTDWMMHEFRLPADQDNNTKHHKDTKNNINAQEAEVWTLCRILKRNVSNRKGIPDWREMSAKRSSNNTNNSTVIDACSKTCSVESNKCEGYISFTTPAANEKKSSFFSNANSTNQQFNQLFIGQRSSISDQVSSNITSSYPNSFPINPDVNEFLLKHEDWDELRSVVELAADPYFIL
evm.model.Chr4.350	EuNAC15	MESANSSVGSLCHQYHHQSLLPPGFRFHPTDEELVVHYLKKKTVSAPLPVSIITEIDLYKFDPWELPAKAVFGEQEWYFFSPRERKYPNGARPNRAATSGYWKATGTDKAIMTGGGTKRVGVKKALVFYGGKPPKGIKTNWIMHEYRLTDNKAKSLACDITNKKSSLKLDDWVLCRIYKKNHDYTTSDHIIGSLQQHDQKLPALNAHHLFDRMSLINTSISSHLGCSAASERRLLAAAGANSIAQFWNDDVEASPARRFLEDGNGDGGSSGSINECGSIASLLSQFPQTPPTLNQQSLLGSIGDGLMRQPYQLHGLNW
evm.model.Chr4.48	EuNAC16	MVWTTLTTVATTVDSDSHYCLIIMSTSPKRMATLPPGFRFHPRDEELICDYLMKKVTCCEQAPAMIEVDLNKCEPWDIPEIACVGGREWYFYSQRDRKYATGLRTNRATISGYWKATGKDRLVIRKGTLVGMRKTLVFYQGRAPKGRKTEWVMHEFRLEGPFGPPRIPPPKEDWVLCRVFNKNKSEIDARPDMDSKPYDATSSSSLPPLMDPYISFAQTQTLANNMNDLEYEQVPCFSIFTPNQTAPNLSQLDPTFGSMPEEVLLLSTYNSEPPSSSSTTLCDQKVIKAVLDHLITTTTMKASPSFGEGSSESLLSEVCFPPSMWSHHY
evm.model.Chr5.1013	EuNAC17	MVKHRFIYFFLKLTEKALFGDEEWYFFSPRDRKYPKGARPNRTTASGYWKATGTDRPILSSSGSIRIGLKKALVFYKGRPPKGGKTDWIMDEYRLPDNFMRPSRSGGSMRLDDWVLCRVRQKGNMSKNTTEALDRHDQPVMYLPRIEELPPAQKSPSSDIIPDFNLPKDCPIITSLLTGQNLLSIQSISSCSSVYEDSSSKSQTHQVNFFLDSLLSPSMAEAKEGNKYESLFQFSNTGTWGNQTEALLKGNVQTDNDTKFFNQNMTQKTFASNPSYGIVNFQEHNDSAFSGRFL
evm.model.Chr5.1206	EuNAC18	MATTVPFISFVLVGNGEQQLAKWQWRLQQLALTKTKTEAISSSLSIENGSWRNGDGNFVFVGDNERQRQWRNERTKMKMFENWFRFHPTDEELVIHYLKKKAASAPLPVSIITDIDLYKFDPWELLGHVRRARPNRAGTSGYWKAIGTDMPVMTCEGTQKVGVKKALVFYGGKPPKGIKTNWIMHEYRLADNKTNSRPPD
evm.model.Chr5.1331	EuNAC19	MGLRDIGATLPPGFRFYPSDEELVCHYLFKKIANEELLKGTLVEIDLHTCEPWQLPEIAKLNSNEWYFFSFRDRKYATGFRTNRATTCGYWKATGKDRTVVDPRSRAIVGMRKTLVFYKNRAPHGIKTGWIMHEFRLENPHLPPKEDWVLCRVFHKAKGEESYKESHGHTEQALPCGFHLPQAPHHQPHNMQNPSTANFLQLSHTKNNDNDNDNNEGSVFPPKSSEDEYRFLYDMGLEEARFAGLGSNLEDIMRFEDDNGLVFL
evm.model.Chr5.1548	EuNAC20	MKGFAVGFHFQPSDEEAITYYLKKRVGVGGQHIKYDYISELDLYSGDPWAVLSENHPWDTVTSRTCDKRGNSKTKIERTFYLFAALKRRSKKKINRTAGSGTWDQSYRDEIFDIGDEGKQLIGFKRTFSFSIKNRSDKEIGIWNMCEYSLPDDNENIVFCKIKIDGTTRLRDVDDALLDFLTEINDAIALESDVITSVSVPEPNFNDGIITGTPTAAVMEHPMFDDDDPFWKLPKMDGVDDFTPESQLNFNDASTTRDTCAAAALEYPMFDNDDDPFWKLSKMDGADDFYFQDMDIAEIISSQG
evm.model.Chr5.57	EuNAC21	MTWCNDQNAIQIVSSSSSSKEKSVINPKISEIRTIKCPSCGHNIELQDQRGIQELPGLPAGMKFDPSDQEILEHLKAKVLSDDRKLHPLIDEFIPTLEGENGICYTHPEKLPGVNKDGQIRHFFHRPSKAYTTGTRKRRKVHTDEDGGETRWHKTGKTRPVFALGEVKGYKKILVLYTNYGRQRKPEKTNWVMHQYHLGDNEEEKDGELVVSKVFYQTQPRQCNSNNGVKGSRPLLLGRHDHGELNKNSSMSSFVEYYNPHFMSYGIGGQNRDSPPQLIPNLVVNGDGSSFIDLPMGSSKGK
evm.model.Chr5.661	EuNAC22	MQPGFRFYPTEEELVSFYLHHKLEGKREEMNQVIPVVNIYELDPWHLPKLSGEKCSGDTEQWFFFVPIQEREARGGRPNRTTRSGYWKATGSPSYVYSSGNRVIGLKKTMVFYKGKTPTGKKTKWKMNEYRAIEADANHSSGSGGVVPKLRHEMSLCRVYVISGSFRAFDRRPLGIENGGKLMYQQANVGYGLQHVPEINVEMEEHFDPFVNAGSSNLETDNNCLESLWDSEQLHWPQWD
evm.model.Chr6.1720	EuNAC23	MEGAPVVVNESSGGEELIHLPPGFRFHPTDEEIITHYLTPKVMNNWFAATAIGEVDLNKCEPWDLPKKAKMGEKEWFFFCQRDRKYPTGMRTNRATESGYWKATGKDKEIYRGKGCLVGMKKTLVFYRGRAPKGEKSNWVMHEYRLEGKFSNYNFPKASKDEWVVSRIFHKTTGVVRRSPNRDFVRMNSFVDELLETPSLPPLMDIPYSNNNGASCSRIPMNRPDHQEEFKSTAIPASQIQQHGVEEFHWNYLMGQANPNQNNYIFYPHQISNFPMFQRNSYGCKAEEPSINVSVSQDTGISTEVTAAATVEISSKQEMGGYGDLEDPSGCPISDLDTLWSY
evm.model.Chr6.1960	EuNAC24	MGVSSMEALPLGFRFRPTDEELINHYLRLKINGRHSEVQVIREVDVCKWEPWDLPGLSVIKTDDPEWFFFCPRDRKYPNGHRSNRATDAGYWKATGKDRTIKSRKLGHPNTHLIGMKKTLVFHRGRAPKGERSNWIMHEYRPTEPDLDGTAPGQGAFVLCRLFRKPDEKADISKYDEVEPTGLSPSTTKSSPDDASSDPFQETATPDNMQMQERKQKQPEGIKRWLTDKSDTMAANAPLDSCTSDVDDHSVPEDAAIEVYPEVGGNPMFHGPRFDQINGKMLDSPFADDFGSDQNGLNFQDGTGEQDVSLTELLGVLENHDDYSFNESTSPKNSAGGSDIHMSGPHGQPNSLVKDTGFMNENDDHIAQAQMQIFPQYMEARSFDSIGGQDASSADSVMG…
evm.model.Chr6.2318	EuNAC25	MRRSDLIDSNVEEHQLCGSMHCPGCGHKLEGKPDWVGLPAGVKFDPTDQELIEHLEAKVEAKEYSKSHPLIDEFITTIEGEDGICYTHPEKLPGVTRDGLSRHFFHRPSKAYTTGTRKRRKIQTETDFQGGSGGGETRWHKTGKTRPVMVNGEQKGCKKILVLYTNFGKNRKPEKTSWVMHQYHLGQDDEEKEGELVVSKIFYQTQPRQSNINWSDRVLGGGSSSNTSNSSAFCGGDQMAAAAIYGDLEVQKLKAEHFGFDPFGKSFDEVGMVGEGSAKTCQTRDHQSQMPHHVSHDHQMAPHVSRPSPSMSAIVSPPFHHLHHHHHTSINILHDHHQDNPSSFHVSSMMLQNQTRQQGQGQGQEQEKEQNDKVLGRSASGLEEIIMACTSTTDIKEKE…
evm.model.Chr6.964	EuNAC26	MSSSTYTNVPPGFRFHPTDEELVDYYLRKKITSTRIDLDVIKDIDLYRIEPWDLSELCKIGNGEQNEWYFFSHKDKKYPSGTRTNRATKAGFWKATGRDKAIYSKLSLVGMRKTLVFYKGRAPNGLKSDFIMHEYRLETIENGTPQEEGWVVCRVFKKRIATTSRKEGDHDYPFNSWYDQDQVSFMPEFDSPATLSNPYPPYNHQQHRKELDPLHSVPFPHDHHSFLQLPQLESPKIPQLHGSNRGNSGRNSQFFGGMEVDHDQVTDWRVLDKFVATQLSQGDGGGEEMRNYSNAEASLIQETEF
evm.model.Chr7.1441	EuNAC27	MGHEVVTVAPSPALPSPSPSTTSLAPGFRFHPTDEELVRYYLRRKACGKPFRFQAVSEIDVYKSEPWELAGFSMLKTRDLEWYFFSPVDRKYGNGARLNRATGKGYWKATGKDRSVRHKSQTIGMKKTLVFHSGRAPDGKRTNWVMHEYRLADEELGKAGVAQDAFVLCRIFQKSGLGPPNGDRYAPFVEEEWDDDAALLVPGGEAEDDLANNDDARVEGNELDQNSHPVEKAPYQGEIPSSSQNLPFVCKREMLEDPEPISLALTKRAKHDDPSSGHGNGSEDSTTTSKDPTTTTMTMTTNFSSALLEFPLLEPVEPKENHPVNPPPTFDSSNLEKSVPPGYLKFISNLENEILNVSMERETLKIEVMRAQAMINILQSRIDLLNKDNEELRRLIRSG
evm.model.Chr7.1444	EuNAC28	MAISSSSSASRAASLAPGFRFHPTDEELVRYYLRRKICGKPFRFDAISVIDIYKVEPWDLPGESRLRSRDLEWYFFSVLDRKYGNASRTNRATERGYWKTTGKDRAVWHRSKVVGMKKTLVYHSGRAPRGDRTNWVMHEYRLVDEDLEKRGILQDALVLCRVFQKSGSGPKNGEQYGAPFIEEEWEDDEFEIFPEEALAEEVVVSNGACLDISDLEQILGTSIPSGGAPLPLNLSPGDNISFSENQAEQPDKPESLNMPMQNNMVAKSLEYQNNVEPRNDNIGDVDFLLDEPFLDSTDNYDNKGFLEASDDMLEEYLAFFEADDGTSQHMAFDLSDMIGNDNFIPEEPLFAPEIMNGGAQLLSMPSNQLLGGRVDDVTSSSKQELVKFESESQYQIVKR…
evm.model.Chr7.389.1	EuNAC29	MAVESAAMRQEEDDRSRLDDGHEHDMIMPGFRFHPTEEELVEFYLRRKVEGKRFNVELITFLDLYRYDPWELPALATIGEKEWFFYVPRDRKYRNGDRPNRVTTSGYWKATGADRMIRTENLRSIGLKKTLVFYSGKAPKGIRTSWIMNEYRLPQHETERLQKAEISLCRVYKRAGVEDHPSIPRSVLSRAVPYSRGTKSAKIQTETRIQQSTFTGKSHQSDRTTSQTGGISNPNYTSLAPLQEDDRPLGSSLVLPNTVDDFHRLVGCQQGSMNLHQQYGNHHHVSGLQPQPQPSDANTLLWDWNLIMEARKDYNTSFK
evm.model.Chr7.44_evm.model.Chr7.45	EuNAC30	MAVLPMSALPVGYRFRPTDEELIDHYLRLKINGFHKEVSCIREVDVCKCEPWDLPDLSAIVTRDNQWFFFCPKDRKYQNGQRLNRATVAGYWKATGKDRTIKTCKGAKIGMKKTLVFYTGRAPSGKRTHWVIHEYRPTDQSLDGTHPGQSAFVLCRLFKKSDEKLDDVPEGSSHNETEPNASSPTTADCASEETRSEPPTPINSVQSQKQPLGPVKSQPEGSPGAVVDDHSPIDWLTDACIVDNGEDQVSEIISMPPDPDLEKALGNFYDPMPEPLFSPLHSQMHMEFGSSYLDTPFPDDNGSNPNLMPYSTNGMDVNEYFNFNSDENLCDDSSSNMVSAVESGTAKCINFISRSFAGDNGSCSESEAEVVQLEMTEVQCASFVEHNEVEAPIPKGSIS…
evm.model.Chr7.803	EuNAC31	MGDSNFNLPPGFRFYPTDEELVVHFLHRKAALLPCHPDVIPDLDLYPYDPWDLDGKAMAEGNKWYFYSRRTQNRITGNGYWKPFGVDEPVIGSDGHKVGMKKYYVFYIGEPPEGGKTNWIMQEYRLPDGGSSSSSRSTRRRGHSKIDYSKWVICRVYERNCDSSDDDGTELSCLDEVFLSLDDLDEISLPN
evm.model.Chr8.1419	EuNAC32	MDHQEMESSSCVPPGFRFHPTEEELVGYYLNRKVNSLKIDLDVIVDIDLYRMEPWDIQEKCKLGYEEQNEWYFFSHKDRKYPTGTRTNRATAAGFWKATGRDKAVLSKERVIGMRKTLVFYRGRAPNGRKSDWIMHEYRIQTSEHGPPQEEGWVVCRAFKKPTPNHKQGFESWNNPYHFRPPPHPFPDSTTNSLNPNQPTNYHQPPFDSNPKELLYQDNTIFDNQLIELPQLDSPNLSTSFATIDTFKHKNGATTRHDGDLEEERSSYSNQYSDWKNLDNLFSAQAIESASFSYDSVPLLDEQNAQNSMTQILGCFPDL
evm.model.Chr8.1637	EuNAC33	MSADLPLPPGFRFHPTDEELVMHYLCRKCTSQPIAVPIIAEIDLYKYDPWELPGLAWYGEKEWYFFSPRDRKYPNGSRPNRAAGCGYWKATGADKPIGNPKPVGIKKALVFYAGKAPKGEKSNWIMHEYRLADVDRSARKKNSSLRLDDWVLCRIYNKKGTIERQEIGGRKPSNGLPESEDKKPEIPNRLPGTSPSPYGDMSFLDTSDSVPRLHTDSSCSEHAASPEFKCEREVQSEPKLNEWEKDAALDFAFNYVDATMDIVQQPPAPPMNQFQSSYQMSPLQDIFMYLQKPF
evm.model.Chr8.26	EuNAC34	MGSSGGGGSGGVPPGFRFHPTDEELLHYYLLKKISFHKFEMEVIREVDLNKVEPWDLQERCKIGSTPQNEWYFFSHKDRKYPTGSRTNRATNAGFWKATGRDKCIRNTLKKIGMRKTLVFYRGRAPHGQKTDWIMHEYRLEDSDDPQSNPTEDGWVVCRVFKKKNLFKIGSEGGGAGTASSDQINNTSSTHVNQHRHGFTNNNNNLDYHLQHQQPFDHHDHLSSYNKPELALNYSSHHHHLPMALPQYSQIHAQGFNIPSGAHKPMGGYDMISSSDDHSAPLLMVKQFMSSNNLQRDCDGGGGSHENLRYHQAAAAEGMEEGRLNEWGMMSNIDPNRQQQRLVLTSHGGGLGVGEDQVQEDDSSKGMQFEDPNAPPSSMHQINHLSLRGEMDLWGYGK
evm.model.Chr8.2801	EuNAC35	MGGASLPPGFRFHPNDEELVGYYLKRKVEGLEIELEVIPVIDLYKFDPWELPEKSFLPKRDMEWYFFCARDRKYPNGSRTNRATRSGYWKATGKDRKIVCHSSVVGYRKTLVFYRGRAPLGDRTDWVMHEYRLSDDDSSQGTPSFKGPYALCRVIKKNESAQKTIDSHREGKSKEIGSSSNSVEFNSSTMSNEPLMNGSNYSSPMASPYQPTVTTMGSNSPSLLVSPDFILDSSKEYGQGQGQGQGQGQGSVTNYFSQYEFSNPMDLWQPYDQHEISQSSSYSNFREDVELPNSDLSQFGYFSPFSGHENDTAFYGDQESFHGYEGYEQNYSPTNPKPS
evm.model.Chr8.284	EuNAC36	MCPQASILPPVDIGSYWTDEEIFKYLDEFEHGSDLPSNVMAELNPYQYMPSNLPDGIWYYVRIEDEKDTKFGFWKARGEATEIFSNTAVIGLRTTLEYYEGQVPHERRTDWVMQEYRTTKKELLDNGKPKDSRSLCRVFFTGENNPNHETVAKHGTRTPASGSETLENLNEHILTGDYLELNDLVDPESRSMSSDNSSCQTLTSEECFDSLALLQDIEDENNRKFKDNKFTVSTVTKPNEVIVPPSISGCVDMKGDESKLLPVERDSSASGSNKHGVVEEENKAQTSRKKRLKLKYFCFIAF
evm.model.Chr8.2999	EuNAC37	MSTSPHVPPGFRFHPTDEELVDYYLRKKVNSKRIDLDIIKDVDLYKIEPWDLQELCKIGNGEQSDWYFFSHKDKKYPTGTRTNRATRAGFWKATGRDKAIYSKTFLVGMRKTLVFYKGRAPNGQKSDWIMHEYRLETNENGTSQEEGWVVCRAFKKRITTTRREGDHSLNWYNDDNFQASFIQEFDSPTQISHPYHHNSFKQELQLHHNLPPPQPSFLQLPQLAETPKFPYVFEDKIATQEQHFDPMFAKNMVMNGEITVDQVTDWRVLDKFVASQLSHEDGTKENMIMNDSISTSNCQIDLWK
evm.model.Chr8.422	EuNAC38	MMGDAKIHSDSTFSSLPPGSRFYPSDEQLVCYYLSSKNSGDQRLQFDVIKELDLYDHEPFNLPDAACFRFGRGGRKRHWYCYVARVLTARGRRRAGGGYWKRSGKVKDVVDGGAGKVVVGKRTSYVFYLGNSPRSAMRTDWIMHEYAPVDDHMASFVLCRVVVKSTCANNNVSEHALSSCGEESVATVRHIGIQHNEEANDKDNDSIDRKNKVLKFESGLLNDLDCRVNIGPLAGQMILSGQESLAAEQQICIMEEDFIELDDFLCPLPGIG
evm.model.Chr8.667	EuNAC39	MGETSASCFSGEKCFPPGFRFHPTDEELVLYYLKRKMCRRRLMLDIISETDVYKWDPEELPGLSKLRNGDRQWFFFSPRDRKYPNGARSNRATRHGYWKATGKDRNIGCNSRPVGVKKTLVFYKGRAPSGERTDWVMHEYTLDEEELKRCPNVKDYYALYKVFKKSGPGPKNGEQYGAPFKEEDWADEEDVNGLVDQEHCVQQVNDSSFVHNTGANGVRHTPSNDFEEPMNRIEEEPLVIPPFAVSYDDALQQLVEAEEDQSTFVDHHSSQQHNGDVGFGLRQVVDSQALEVTSTMGIPESEPSLAEKDVFGDFVEIDDLLGPEPIVQNYAHPVDNFQFDDINGLTEFDFYHDTFMFLREMGPGEQVQSSEPYMGNLENGMVNQFPYSYLNNPSNDVVN…
evm.model.Chr9.250	EuNAC40	MEREAAKDETLPPGFRFHPTDEELITYYLMNKISDASFTGRAVADVDLNKCEPWDLPGKAKMGEKEWYFFSLRDRKYPTGVRTNRATNTGYWKTTGKDKEIFNSVTTELVGMKKTLVFYRGRAPRGEKTNWVMHEYRIHSKSTYRLNKQDEWVVCRVFQKSAAGKKYPSGHHSTRAVVNPYINLEMGPHGPMHPQMMPSGDPYQFPMGPRNYNMTNAELAELSRHFRAGSTTVNMPMQSPMSYPVGVGVGGGGEGSFTISGLNLNLGGSTSTHQLMRASHPIMSNQQDVTSSMLSAAAMANEAGYAADMNGGNRFMGMEQCADLDNYWHQY
evm.model.Chr9.50	EuNAC41	MEKQLNFIKNGVLRLPPGFRFHPTDEELVVQYLKRKVLSFPLPASIIPEVDVCKSDPWDLPGDWEKERYFFSTREVKYPNGNRSNRATGSGYWKATGKDKEIVANNRSSGGGGGNQVVGLKKTLVFYRGKPPHGSRTDWIMHEYRLLQPDNTTTTTTTQVQENWVLCRIFLKKRSAKNEDKEGTKIGKKGTVLFYDFMPKNDRTGDLNLAPASSSSGSSGITEVSCNESEDHEEEESSSNNNSFTSPRRKPSP
evm.model.Chr9.973	EuNAC42	MVGKNGSSNLPPGFRFHPTDEELIMFYLRNQATSRPCPVSIIPEVDIYKFDPWQLPEKAEFGETEWYFFSPRDRKYPNGVRPNRAAVSGYWKATGTDKAIYSGSSYVGVKKALVFYKGKPPKGTKTDWIMHEYRLIQSRSQPSKRNGSMRLDDWVLCRIYKKKSLARTGEQRIEEDSSSQVLLPSEEMSGGMMKLPRTCSISHLLELEYLGSISQILGENYSAGDEHQKAMIAGNGGSVFDQKMHVGEGQNQQYNYSTVESLNQQFFVNPVYGIQGNSWSGKL
evm.model.Chr10.1271	EuNAC43	MAPVGLPPGFRFHPTDEELVNYYLKRKIHGQEIELDIIPEIDLYKCEPWELSEKSFLPSRDPEWYFFGPRDRKYPNGFRTNRATRAGYWKSTGKDRRVTCHNRPIGMKKTLVYYRGRAPQGIRTDWVMHEYRLDDKECEDTSGIQDSYALCRVFKKNGVCSEIEIEQGQSSFSLVDYSQGHIINDNETMSPDVPLPSSSCLEEEDKDDSWMQFITDDAWCSSSNTTSFGVDEISQVAFTN
evm.model.Chr10.344_evm.model.Chr10.345	EuNAC44	MDVKLNFVKDGVTKLPPGFRFQPTDEEIVFTYLARKIFCSSLPASVVPDINICNYDPWDLPGDENQDRYFFSMKEAKYRNGNRSNRATCSGFWKASGSDKEIVCSSKPVMGMKKTFMFYRGKPPHCSRTHWVMHEYRLLTQGNNPSSQSQSSLVQVGNWVLCHITMKKKARKGEDEMANESSSYCYSSSSSSCSDSSALTDVSSN
evm.model.Chr10.743	EuNAC45	MENISEMIREDDEIELPPGFRFHPTDEELITHYLTNKVLDRNFSARAIGEVDMNKVEPWDLPWKAKMGEKEWYFFCVRDRKYPTGLRTNRATAAGYWKATGKDKEIFGGKSLVGMKKTLVFYRGRAPKGEKTNWVIHEYRLEGKFSLQNIARIPKNEWVICRAFHKSNGGKKVHISGLLRLNSIENQSNPAGLPPLSDPSHVGSRTKLNPSDSVHVHCFSNPIDSRNIQEQVLNCFNYTPQFPGSSNPSDSLHRFSLPTPNFHSQSSQIESNLENPCSISVQNQPILRGLFGNYDPKMKQSFKADKSMASASQETCLSNDLNNEISSAMPSLEMGRRPFEDQEAPSALVGPVDLDCLWSY
evm.model.Chr12.12	EuNAC46	MNPPQPVVGYGFRPTDEELVAHYLRLKIDGFENEVSASIREIDVCKLEPWDLPDLSLINTNKDKQWFFYCRNHQNGQRSKRATEAGYWKSTGNDRCIRSDEGVEIGKKKTLVFYRRSSSSGAKRTHWLMHEYRATVDAHSQGGYVLCRLFNKHLKRQDAKKPDEDSNSNAQNASSAVALKSPVDYEKSGGQPPETRIISAAPLPIESRAHSPVEQALALTTTSFVQPNLESEDLWRHMSEPLYSPSHSQVDRSIYGADRFLENFDPLTTSVFSDARITPDFINGDHLSRSSSLLQNRNMQMEDLSANVEPFDEWESVNCAPEVRPQARWAMKICQSGDGDSVVYSSASSSVFSGSSITDGGWGRARRRGHGPVAGRGGRGRGRGGRVQMETNPVVWSGQ…
evm.model.Chr12.1387	EuNAC47	MGQEAVPLAPSPSIQPSLPPPTSLAPGFRFHPTDEELVTYYLRRKVCGKPIRFHAISETDVYKSEPWELAGFSPLKTRDQEWYFFSPVDRKYGNGYRLNRATGRGYWKATGKDRAVRHKSLTIGMKKTLVFHCGRAPGGERTNWVMHEYRLVDEELEKAGVAQDAFVLCRVFQKSGLGPPNGNRYAPFLEEEWDDDSGLLVPGGGGEGEDDMANNEEAWVEGNDLDQNTHHHVEFHTLGLICKRETSEDLEPFSLGQNKRPKHDHPNPNPDPDPSLNPNTSQPNISEDSTTTTTNFSSGGLLEFPLLEPKESRPVKALAFDSSNLEKSVPPGYLKFISNLEREILNVSMERESLRIEVMRAQAMINVLRSKIDFSNKENEDLRRLICRGM
evm.model.Chr12.1388	EuNAC48	MAVGSSSSASSTAASLAPGFRFHPTDEELVRYYLRRKVCGKPFRFDAISEIDIYKAEPWELPGLSKLKTRDLEWYFFSFLDKKYGNGSRTNRATEKGYWKTTGKDRAVYHRSRIVGMKKTLVFHSGRAPRGERTNWVMHEYRLVDEELENVGITQDAFVLCRVFHKSGSGPKNGEKYGAPFVENEWEDDELEMVPKEEVQEEVIFDDAYLDGTDLEQILGDGILDVSPPPSDSYYGGNNNYAEESADLINDAQRAFVDMDEIHCKPEQPDEQKFFNLPVQNNIDGNPVKREYIGETSNTDNSEDIDYLIDETFVDASSANPQYMNEAAPYLETNDLQNPMESNTSGFDMLEEYLTFFDADYDGTQYLDFDSSAIMGNENKVTDQASPIQKQMDGETEEA…
evm.model.Chr12.1722	EuNAC49	MALVSLPPGFRFHPKDEELIASYLSIKINGRQIELEIIPEAIRTWTWTTAAGSSSFSVAAFGQKLDIDNWRKCPRHSFKTSSRERK
evm.model.Chr12.1808	EuNAC50	MTPGFRFHPTDEELVLYYLKRKIGGQRVEIIGEVDVYECEPEELPDAINDFWRKFNGNQNGSWVIGNGSSLAPETKYLKGVNFHNPEAPEMTSTPDIVKSEQMALQSNVATPEEANWGFIILTALGTCNFSKGYLLPTYDMS
evm.model.Chr12.345	EuNAC51	MDTFSHVPPGFRFHPTDEELVDYYLRKKINSRKIDLDIIKDIDLYKIEPWDLQELCRIGTEEQNEWYFFSHKDKKYPTGTRTNRATTAGFWKATGRDKAIYSKHDLIGMRKTLVFYQGRAPNGQKSDWIMHEYRLETDENGTPQEEGWVVCRVFKKRITATTRRSSDHDSPIWYDDQLSMFMPSSETDSPRQSSQSNLSSFQNYPYSCKKELDFHYPNEQYFHLPLLESPKNFQPQASNMPLPAYGAFNLKPQLMEDQNFQGQYGKNVMQNYGNEQAVDWRVLDKFVASQLSQEDDLKKNEYSNNGAENSDSIVRDLSKHDLEQENASIDLFQMKPY
evm.model.Chr12.997	EuNAC52	MMMMGDENGQVTVPPGFRFHPTDEELLYYYLRKKVCCEAIDLDVIREVDLNKLEPWDLKEKCKIGSGPQNEWYFFSHKDKKYPTGTRTNRATTAGFWKATGRDKPIHLTNSHHRIGMRKTLVFYTGRAPHGHKTDWIMHEYRLEDHNNNNNNNNINTVDVQEDGWVVCRVFMKKNQHNIMRGFQTTEGGGYSSTAYNHQEQQIAQTSTTTVSSTPSAPGLEPKLNNSYYYANDCSIDHIGSMHLPPLLSPESAVCNFLNNNMATDIIECSHNLLRLTSVAGGHGIGGDWSFLDKLLASHPTSTNASSQAMDPPAPSQRFPFHYLGYHGDTTTPKYSK
evm.model.Chr13.1699	EuNAC53	MGQMVNISESQAVPPGFRFHPTEEELLCYYLRKKVANEKIDFERFAGLVQASKMSATFSATRTGSTRPGVGRIGPPPLGSGRPRVGIRPCLAVPEELD
evm.model.Chr13.502	EuNAC54	MSEELNLSVNGKSRVPPGFRFHPTEEELLHYYLRKKGAYEKIDLDVIRDVDLNKLEPWDIQEKCRIGTTPQNDWYFFSHKDKKYPTGTRTNRATAAGFWKATGRDKVIQSNCQRIGMRKTLVFYRGRAPHGQKSNWIMHEYRLDDNTNEPNASNLVGLESSQEEGWVVCRIFKKKNYHKALESPQASSTAMDNSQMQNPSNNKVLDQILMYMGRSCKQEHNTNPSKINNIVQFLNPMINTEGFHPRLMHFPALHSSPPVLNYEDVGPKDGLSDWVASDRIVASQFNGGGQVVVEDGSKQQNLSCCYNGNNNEGINDEDVYYFPIQNGMETVGDDENMNLGRSNQQIYSSEIDLWSILPSSSPSSTDPLCHLSV
evm.model.Chr13.506	EuNAC55	MSEELNLSVNGKSRVPPGFRFHPTEEELLHYYLRKKGAYEKIDLDVIRDVDLNKLEPWDIQEKCRIGTTPQNDWYFFSHKDKKYPTGTRTNRATAAGFWKATGRDKVIQSNCQRIGMRKTLVFYRGRAPHGQKSDWIMHEYRLDDNTNEPNASNLVGLESSQEEGWVVCRIFKKKNYHKALESPQASSTAVDNSQMQNPCNNKVLDQILMYMGRSCKQEHNTNPSKINNIVQFLNPMINTEGFHPRLMHFPALHSSPPVLNYEDVGPKDGLSHWVALDRLVASQFNGGGQVVVEDGSKQQNLSCCYNGNNNEGINDEDVHYFPIQNGMETVGDDENMNLGRSNQQIYSSEIDLWSILPSSSPSSTDPLCHLSV
evm.model.Chr13.511	EuNAC56	MNLSVNGKSQVPPGFRFHPTEEELLHYYLRKKGAHEKIDLDVIQDVDLKKVEPWDIQEKCRIGMTPQNDWYFFSHKDKKYPTGNRTNRATAAGFWKGTGRDKVIHSNCWRIGMRKTLVFYRGRASHGQKSDWIMHEYRLDDNTNEPNASNLMGSESSQEEGWVVCRIFKKKNYHKALESPQTSSAAMNYSPMQNPSNDKVLDQILMYMGRSCKQEHDTNPNKINNIVQFLNPMINTEGFHPRLMDFPALHSSPPVLNYEDVGPKDGLNDWVALDRLVASQLNEGGQVVVEDGSKQQNLSCCYNGNNNEGINNEDVYYFPIQNGMETVGDDEDMNFGRSNQQIYSSDIDLWSILPSSSPSSTDPLCHLSV
evm.model.Chr13.645	EuNAC57	MDEGNDDEVMLLPGFRFHPTDEELVGFYLKRKIQQRPISIELIRQLDIYKFDPWDLPKMATTGEKEWYFYCPRDRKYRNSARPNRVTGAGFWKATGTDRPIYSSEGSKCIGLKKSLVFYKGRAAKGIKTDWMMHEFRLPSSGHLVPPKRLIDKNIPANDSWAICRIFKKTNASSQRALSHSWVSPLPQTSTQNTQTLFSPHQTNDFQPLYITSFSPPHDQLFNPIPQINPNIPVDASSVLLNMSSSVLGDLSTGISEREEYSDFQDPLNGFSMRLEETGLIADPNGDFGLPFGLMPLSVGDLGGKEHLIWDYSSPCPSEISTSYSTNKCYI
evm.model.Chr13.907.1	EuNAC58	MAGPSWLVDSNRIATKIKSASAACDPERVNWNSNPSKACPNCQHVIDNSDVTQEWPGLPRGVKFDPSDQEIVWHLLAKVGLGNLKPHPFIEEFIPTVNKDDGICYTHPQNLPGVKQDGSVSHFFHRAIKAYNTGTRKRRKIHGDDCGDVRWHKTGRTKPVILDGVQRGCKKIMVLYVGPVKGGKPEKTNWVMHQYHLGTEEDEREGEYIISKVFYQQQPIRQIENGEQDFPEVTIPKVDPVTPNSVTPEPPRTERLYSDFDPVQEISGSCIDPLPKHLETGITIDEVEPEFHDTNNLDQPTIENEFDQVADGNGNDQAGEEDPKWWDSETQYLLDSQQLVEGLSLCDEFLQSQSPDREGNENGQGSKNKPRLSDYARLGPEHLKRDLEACQDLVLDPPN…
evm.model.Chr14.1144	EuNAC59	MASSSGSGSSYSYSDIDNQANDDELEKLSVGVHFCPSDHQILAHMKAKVLGNPIKTDPMPYVDIYKLSPRRIPFDLEGDYRYFYARRRTGTCIYIDGGGGFWSPSTSYIDIKDKKKTLGFKRNLDFYSDARKWSRVGVKIKNFSICEYQISHLAFEPDMLNDHIKEQIQNLIVCKVQRNTSLEDNNTDGA
evm.model.Chr14.1615	EuNAC60	MLTALFIARFSIIQFHHPFRFDHALALAHQDRGRRPEPYCPPSDDIDIVINDEEFKELPANESEIFARLKVFVLGKKIQDDPIPFVHVHLNSPQTLFDLFTTNRSGDYLYFYSTSLGSSHIMPGALQIPTPDGYWLLSTAYTTIEDKEQNRVLGFKRNYKFYTNDGEETNFNLCEYRTSHLAFEKHMVHNILQMEIDRITVCEVQRNTSVEDNNADRVEERDEEDM
evm.model.Chr14.2067	EuNAC61	MGLRDIGETLPPGFRFYPSDEELVCHYLYKKIANEEVLKGTLVDIDLHTCEPWQLPEVAKLNSSEWYFFSFRDRKYATGFRTNRATTSGYWKATGKDRTVIDPRSRTVVGMRKTLVFYRNRAPNGIKTGWIMHEFRLENPLVPPKEDWVLCRVFHKGKGENNYRYDPQNLTESTLGPNSPILASSPPIDQTLPPLINHGSHDHNTHLNLNLSSLNPNFLHLSQEEMMIMNEPPPSINDDHILECCKGGGDDYGFLFDLGFDEDRKLGDNGLDEIGFDDDDNGLVFL
evm.model.Chr14.377	EuNAC62	METEQISAFHFPPGFRFHPSDEELIVHYLMNKVKSWPLPACVITEVELYNYNPWELPKKALFGEDEWYFFSPRDRKYPNGGRPNRTAASGFWKATGTDKPIISSSVSRTIGFKKTLVFYMGRCQNSSKTDWVMNEYRLPDTSTRSSRPRGSMRLDDWVICRVRQKGNVSKNTCDTLQSPTTEIPRTKELPSEHTDATPELITDFNLPKDCPIIASLLTGQNFLSIQTISGATFHKNDKANAYDSGQAKPSYNCTSSFLDSLLNTNYINFSNQNISRGDIFYANLPSLGGFLQE
evm.model.Chr15.1041	EuNAC63	MMDSMESCVPPGFRFHPTDEELVGYYLRKKIASQKIDLDVIRDIDLYRIEPWDLQEKCRIGYEEQNEWYFFSHKDKKYPTGTRTNRATIAGFWKATGRDKAVYDKTKLIGMRKTLVFYKGRAPNGQKTDWIMHEYRLESDENGPPQEEGWVVCRAFKKRTTALTKTAEAWESSYFYDEPSGLSSVMDPTDHYNITTTQPPPPPQPPRQPPTFLPRNFFCKQEMEASDSLKFMQSDQCFHLPQLESPSLPITKKPSSISLVSDHNEDEEDEDEDGEDRIRGLRKDKNKVTDWRDLDKFVASQLSQDQERYEGGPGPCGGVSGFEEDCNSEMGLLLMQSDRGEGSNLNGFLSSSSEFDIGICIFDK
evm.model.Chr15.1706	EuNAC64	MSEEMNLSVNGKSQVPPGFRFHPTEEELLHYYLMKKVAYEKIDLDVIRDVDLNKLEPWDIQEKCRIGTTPQNDWYFFSHKDKKYPTGTRTNRATAAGFWKATGRDKVIHGNCRRIGMRKTLVFYNGRAPHGQKSDWIMHEYRLDDNANEPNASNLVGSESSQEEGWVVCRIFKKKNYHKALESPQASSAAMDYSQMQNPGNDEVLNQILMHMGRSCKQEHDTNPNKINNNVQFLNPMINTEGFHPRFMHLPALHSPPPVLNYEDVGPKDGLSDWVELDRLVASQLNGGGSVVVEKKQQNLSCCYNANNNEGINDEDDYYFPIENGMETVEDDDDDDMNSGRSNQQIYSSEIDLWSVFPSS
evm.model.Chr15.1821	EuNAC65	MAPVSLPPGFRFHPTDEELVTYYLKRKINGRTIELEIIPEVDLYKCEPWDLPGKSLLPGKDLEWYFFSPRDRKYPNGSRTNRATKAGYWKATGKDRKVNSQTRAVGTKKTLVYYRGRAPHGTRTGWVMHEYRLDERECETASGLQDAYALCRIFKKSLNAGSPKIGDHYGATTSNHSSSVDLYSDGIRDNELDYDNSSNYPSMPLPPPNNSQSINHGHSNDDRWMQYLSEDAFGLNNNPSFPNYGTMNYPPSKVDIAVECARLQHRFLMPPLEVHDFPQVHFHGDSKIPQTSPYFFHENANQNGNIMEGIHSVAQGSNPWGGNNYTPSDDFSFLPNNAQIGLQEYFMNSFKFEGNSTEEQGSRPIEIAGLDDDFDTERMVENLRWVGMSNKDLDKTFSE…
evm.model.Chr15.335	EuNAC66	MEMFSGNCMEDEQIELPPGFRFHPTDEELITHYLSPKVLNGGFGAVAIGEVDLNKVEPWDLPWRAKMGEKEWYFFCVRDRKYPTGLRTNRATVAGYWKATGKDKEIFKAKTLVGMKKTLVFYKGRAPNGQKTNWVMHEYRLEGCFSIQNLPKSAKNEWVICRIFRKTSGGKKTHISGLVRPSNCEEEFPVSCLPPLLDLSSDVPCFSNSLEDQKPLKGLINRFTTPFLASSSSSKPTHNNSSENFAPKSFDSDPIESELENLQYLDPVMMEDQSILRLLVDNCRPNAEHDCGGEFSHETGMSSSIISSQRVFEDEDYPVTSAGPVDIDCLWNY
evm.model.Chr16.948	EuNAC67	MDNKGQFGSISSSDLIDAKLEEHQLCGSKHCPGCGHKLEGKPDWVGLPAGVKFDPTDQELIEHLEAKVEAKEFKSHPLIDEFIPTIEGEDGICYTHPEKLPGVTRDGLSRHFFHRPSKAYTTGTRKRRKIQTECDLQGGETRWHKTGKTRPVMAAGKQKGCKKILVLYTNFGKNRKPEKTNWVMHQYHLGTHEEEREGELVVSKIFYQTQPRQCNWSSEKGSSVATPAIVTGELAEPMSSSRRDSGGSGSCSSSREVNISSHGDDQFLGGAAMSSYADIQQLKADHFGFVPFGKSFEEVAMAEASTARGGAPATCDLGDHQRTHHVTHDHHHQQQHPRHHQMATSAFHISRPSQSISAIVSPPPLHHTSIILDEDSFHVSRMMLQNEAFQQQQQHHKLG…
evm.model.Chr17.393	EuNAC68	MDESTSELDLPGFRFHPTEEELLEFYLKNIIFDKKMRFDIIGFLNIYRHDPWHLPELAKIGEREWYFFVPRDRKHGSGGRPNRTTENGFWKATGSDRKILSLSDPKRMIGLKKTLVFYKGRAPRGCKTDWVMNEYRLPDTCNSPKDIVLCKIYRKATSLKELEQRAALEEEIKSFQVSPPLPSSPPPMESITFSSQPDDSVTLMRDRHVAPKEERVELHIEEDKNNSEFVEEVGRLVKVGGGCSSLQLPEGKEKLAELQVPAFNMDWSQDPFWSTMRSPWLDYLTPHANVLNF
evm.model.Chr17.513	EuNAC69	MAISAAMSSSQEHDHEDHEHDMVMPGFRFHPTEEELVEFYLRRKVEGKRFNVELITFLDLYRYDPWELPALAAIGEKEWFFYVPRDRKYRNGDRPNRVTTSGYWKATGADRMIRTETFRAIGLKKTLVFYSGKAPKGIRTSWIMNEYRLPHHETERLQKAEISLCRVYKRPGVEDHLALPRSLPTRASSSTRGPQPEKKHTAAAAATNHCPTAATAAVESFQTYENVSETSGSSTSNNDIVGLSNQNFYIPLAPILDHEQDRVALLHHHQPTTIFMGSSLLHHQPSVDDLHRLVNYQPQAVATLHAPPLGLPPQIPFSDRMWDWSSTSEGSKDYISPFK
evm.model.000001F_4.9	EuNAC70	MAPVSLPPGFRFHPTDEELVAYYLCRKINGREIELEIIPEVDLYKCEPWDLPGKSLLPSKDLEWYFFSPRDRKYPNGSRTNRATKAGYWKATGKDRKVSSQSRTVGSKKTLVYYRGRAPHGGRTDWVMHEYRLDERECETASGLQDSYALCRVFKKGTLIGSKTEVKSVTATTSDHSSSIDLYSEGKCEDFESPNYQIPNLPPTTSPNIITNNGSPLDQMTTDSSIDHGSWMNYLSDEAFSFNNTAYPPSKVDVALECARLQHRFSLPPLEMQDFPQVGLMKIPNHQYSSFFQENEHKKDDVLHEILSVAQASQELINQDSTWASGNYYAPPDHDHDFSFSVHNNTRSINEISGFDEEFKTKRMVENLRWVGMANKDFDKSISEGLKSVPIQNISNFQI…
evm.model.000119F.45	EuNAC71	MSEEMNLSVNGKSQVPPGFRFHPTEEELLHYYLRKKVAYEKIDLDVIRDVDLNKLEPWDIQEKCRIGTTPQNDWYFFSHKDKKYPTGTRTNRATAAGFWKATGRDKVIHSNCRRIGMRKTLVFYKGRAPHGQKSDWIMHEYRLDDNANEPNASNLVGSESSQEEGWVVCRVFKKKNYHKALESPQASSVAMDYSQMQNPSNDKVLDHILMYMGRSCKQEHDTNPNKVNNNVQFLNPMINTEGFHPRFMHLPALHSPPPALNYEDVGPKDGLSDWVTLDRLVASQLNGGGPMLVEDGSKQQNLSCCYNGNNNEGMNDEDDYYFPIENGMETVGDDDDMNSGRSNQQIYSSEIDLWSILPSSSSSSTDPLCHLSA

## Sheet: Supplementary Table S2
Supplementary Table S2. The basic information of all identified E. ulmoides NAC genes
Gene ID	Gene Name	ORF length（bp）	Length(aa)	Chromosome No.	Genomic Location	MW(Da)	PI	Aliphatic index	GRAVY	Predicted Subcellular location	Arabidopsis Orthologous Gene	e-Value
evm.model.Chr1.103	EuNAC1	861	286	Chr1	2810204-2812003	33193	7.57	67.9	-0.638	Nuclear	AT1G01720.1	1.62e-128
evm.model.Chr1.1587	EuNAC2	915	304	Chr1	40652318-40655296	34927.6	6.35	62.45	-0.72	Nuclear	AT5G61430.1	8.32e-99
evm.model.Chr1.1612	EuNAC3	1155	384	Chr1	40952677-40956408	43137.5	7.53	55.91	-0.637	Nuclear	AT1G26870.1	8.01e-109
evm.model.Chr1.1759	EuNAC4	1170	389	Chr1	42751160-42754506	43409.4	5.53	64.19	-0.694	Nuclear	AT5G14490.1	3.65e-102
evm.model.Chr1.475	EuNAC5	432	143	Chr1	16708060-16709468	16147.8	10.01	61.4	-0.517	Nuclear	AT3G15510.1	1.44e-38
evm.model.Chr2.110	EuNAC6	876	291	Chr2	985950-987962	32885.1	9.1	65.29	-0.84	Nuclear	AT4G28500.1	1.45e-114
evm.model.Chr2.2001	EuNAC7	942	313	Chr2	37276778-37282470	35597.9	6.24	62.3	-0.682	Nuclear	AT3G18400.1	2.56e-113
evm.model.Chr2.2191	EuNAC8	1089	362	Chr2	42542027-42543795	40850.5	7.67	72.1	-0.513	Nuclear	AT5G61430.1	3.45e-137
evm.model.Chr2.249.2	EuNAC9	1023	340	Chr2	2441583-2443451	37323.9	8.82	62.35	-0.674	Nuclear	AT3G15510.1	3.62e-121
evm.model.Chr2.250	EuNAC10	1032	343	Chr2	2460308-2461924	38619.1	8.63	61.37	-0.737	Nuclear	AT4G27410.2	6.42e-136
evm.model.Chr2.324	EuNAC11	1032	343	Chr2	3212619-3215106	38025	7.57	60.58	-0.508	Nuclear	AT5G53950.1	3.65e-112
evm.model.Chr3.211	EuNAC12	1185	394	Chr3	3301078-3307426	44345.8	5.58	72.92	-0.581	Nuclear,mitochondrion	AT3G44290.1	1.59e-88
evm.model.Chr4.1276	EuNAC13	348	115	Chr4	27387635-27388173	12366.5	9.64	100	0.194	Nuclear	AT5G13180.1	2.68e-19
evm.model.Chr4.34	EuNAC14	972	323	Chr4	265319-267464	37060.5	7.61	65.79	-0.768	Nuclear	AT2G43000.1	2.33e-96
evm.model.Chr4.350	EuNAC15	957	318	Chr4	4679508-4683177	35284.9	8.94	75.22	-0.492	Nuclear	AT3G15510.1	1.29e-100
evm.model.Chr4.48	EuNAC16	990	329	Chr4	370518-387033	37228.5	6.11	67.26	-0.413	Nuclear	AT1G56010.2	1.08e-87
evm.model.Chr5.1013	EuNAC17	885	294	Chr5	33702623-33705805	33444.7	9.19	62.04	-0.655	Nuclear	AT1G69490.1	3.76e-52
evm.model.Chr5.1206	EuNAC18	603	200	Chr5	39441249-39443629	23001.4	9.76	70.2	-0.6	Nuclear	AT3G15510.1	1.29e-60
evm.model.Chr5.1331	EuNAC19	795	264	Chr5	42756187-42760172	30576.4	6.23	63.56	-0.72	Nuclear	AT4G28530.1	7.6e-92
evm.model.Chr5.1548	EuNAC20	915	304	Chr5	49043326-49044491	34586.5	4.51	67.4	-0.557	Nuclear	AT5G04400.1	8.89e-17
evm.model.Chr5.57	EuNAC21	909	302	Chr5	1129896-1135366	34111.5	8.92	67.38	-0.843	Nuclear	AT4G28500.1	2.38e-125
evm.model.Chr5.661	EuNAC22	723	240	Chr5	20144799-20147144	27631.1	6.72	61.67	-0.718	Nuclear	AT5G22380.1	1.08e-91
evm.model.Chr6.1720	EuNAC23	1029	342	Chr6	44009378-44012124	39011.9	6.17	57.57	-0.689	Nuclear	AT5G18270.1	2.42e-117
evm.model.Chr6.1960	EuNAC24	1623	540	Chr6	51844116-51847523	59838.7	5.44	59.07	-0.677	Nuclear	AT1G33060.1	6.97e-123
evm.model.Chr6.2318	EuNAC25	1299	432	Chr6	57982892-57988497	48418.7	6.4	54.14	-0.899	Nuclear	AT4G29230.1	2.23e-133
evm.model.Chr6.964	EuNAC26	918	305	Chr6	17755597-17760344	35356.4	6.19	58.79	-0.87	Nuclear	AT1G12260.1	3.24e-121
evm.model.Chr7.1441	EuNAC27	1200	399	Chr7	34281535-34285249	44654.1	5.46	68.45	-0.676	Nuclear	AT3G10480.1	9.28e-103
evm.model.Chr7.1444	EuNAC28	1569	522	Chr7	34337716-34344668	58297.7	4.98	79.04	-0.352	Nuclear	AT5G04410.1	2.44e-140
evm.model.Chr7.389.1	EuNAC29	960	319	Chr7	5903717-5906123	36950.5	8.9	66.02	-0.842	Nuclear	AT2G02450.2	7.3e-113
evm.model.Chr7.44_evm.model.Chr7.45	EuNAC30	1803	600	Chr7	400340-404088	66476.1	4.92	67.58	-0.58	Nuclear	AT3G49530.1	6.68e-86
evm.model.Chr7.803	EuNAC31	576	191	Chr7	16354050-16356221	21962.5	5	64.24	-0.715	Nuclear	AT5G64530.1	5.03e-91
evm.model.Chr8.1419	EuNAC32	959	319	Chr8	26732519-26734608	37084.1	5.59	55.64	-0.94	Nuclear	AT1G71930.1	3.22e-115
evm.model.Chr8.1637	EuNAC33	885	294	Chr8	32146262-32147543	33533	6.55	60.44	-0.748	Nuclear	AT1G01720.1	5.99e-144
evm.model.Chr8.26	EuNAC34	1197	398	Chr8	277298-279226	44924.7	6.59	53.67	-0.936	Nuclear	AT4G10350.1	2.17e-130
evm.model.Chr8.2801	EuNAC35	1020	339	Chr8	70729559-70730981	38474.3	5.38	47.7	-0.892	Nuclear	AT4G17980.1	6.4e-105
evm.model.Chr8.284	EuNAC36	909	302	Chr8	3000653-3008807	34430.3	4.87	66.46	-0.73	Nuclear	AT1G65910.1	9.82e-21
evm.model.Chr8.2999	EuNAC37	915	304	Chr8	75242704-75245892	35724.1	6.46	60.59	-0.838	Nuclear	AT1G12260.1	1.7e-127
evm.model.Chr8.422	EuNAC38	819	272	Chr8	4815339-4818456	30370.3	6.08	75.96	-0.404	Nuclear	AT5G62380.1	1.25e-29
evm.model.Chr8.667	EuNAC39	1650	549	Chr8	9320199-9325172	61492.2	4.84	62.28	-0.592	Nuclear	AT1G34190.1	1.2e-131
evm.model.Chr9.250	EuNAC40	996	331	Chr9	2693425-2699406	37176	8.77	51.3	-0.673	Nuclear	AT2G24430.2	1.26e-117
evm.model.Chr9.50	EuNAC41	762	253	Chr9	345891-347890	28510.9	9.11	58.5	-0.885	Nuclear	AT5G13180.1	1.16e-95
evm.model.Chr9.973	EuNAC42	852	283	Chr9	15608401-15609773	32082.3	8.91	64.73	-0.649	Nuclear	AT1G69490.1	8.14e-118
evm.model.Chr10.1271	EuNAC43	723	240	Chr10	22587929-22598116	27813	5	60.08	-0.77	Nuclear	AT3G17730.1	1.92e-135
evm.model.Chr10.344_evm.model.Chr10.345	EuNAC44	618	205	Chr10	3379306-3382577	23143.1	8.73	52.73	-0.614	Nuclear	AT5G13180.1	6.34e-70
evm.model.Chr10.743	EuNAC45	1083	360	Chr10	9964442-9966545	40799	7.63	67.44	-0.661	Nuclear	AT5G61430.1	3.7e-142
evm.model.Chr12.12	EuNAC46	1467	488	Chr12	99468-101906	54255.5	7.23	68.73	-0.645	Nuclear	AT5G24590.2	3.02e-50
evm.model.Chr12.1387	EuNAC47	1173	390	Chr12	29501248-29504429	44038.4	5.66	67.74	-0.726	Nuclear	AT3G10490.2	1.52e-104
evm.model.Chr12.1388	EuNAC48	1689	562	Chr12	29514361-29521852	63034.8	4.65	68.72	-0.55	Nuclear	AT5G04410.1	1.51e-150
evm.model.Chr12.1722	EuNAC49	261	86	Chr12	39362419-39362797	9821.26	9.65	78.37	-0.392	Nuclear	AT5G17260.1	6.35e-18
evm.model.Chr12.1808	EuNAC50	429	142	Chr12	41511763-41523207	15968	4.61	73.45	-0.412	Nuclear	AT1G54330.1	9.69e-19
evm.model.Chr12.345	EuNAC51	1014	337	Chr12	4395002-4398007	39622.1	5.56	57.3	-0.983	Nuclear	AT1G12260.1	3.17e-132
evm.model.Chr12.997	EuNAC52	1014	337	Chr12	20054630-20059281	38147.7	6.8	59.61	-0.717	Nuclear	AT1G79580.1	7.84e-109
evm.model.Chr13.1699	EuNAC53	297	98	Chr13	39453758-39455642	10704.3	9.18	71.63	-0.329	Nuclear	AT4G36160.1	5.85e-16
evm.model.Chr13.502	EuNAC54	1122	373	Chr13	6978800-6980575	42448.4	6.02	65.82	-0.778	Nuclear	AT2G46770.1	7.25e-122
evm.model.Chr13.506	EuNAC55	1122	373	Chr13	7078902-7080674	42455.5	6.12	67.64	-0.757	Nuclear	AT2G46770.1	2.13e-123
evm.model.Chr13.511	EuNAC56	1110	369	Chr13	7235000-7237950	42136	5.75	64.15	-0.792	Nuclear	AT2G46770.1	5.87e-116
evm.model.Chr13.645	EuNAC57	996	331	Chr13	10116689-10118634	37501.5	6.4	71.3	-0.52	Nuclear	AT1G26870.1	7.55e-107
evm.model.Chr13.907.1	EuNAC58	1437	478	Chr13	15996973-16004984	53716.3	4.98	77.62	-0.591	Nuclear	AT1G25580.1	1.44e-178
evm.model.Chr14.1144	EuNAC59	573	190	Chr14	33232038-33233908	21653.4	6.95	71.84	-0.611	Nuclear	AT5G14000.1	6.17e-13
evm.model.Chr14.1615	EuNAC60	681	226	#N/A	#N/A	26411.6	5.01	77.65	-0.514	Nuclear,cytoplasm	AT3G10480.1	9.1e-06
evm.model.Chr14.2067	EuNAC61	861	286	Chr14	53836359-53841517	32707.8	5.2	74.62	-0.599	Nuclear	AT4G28530.1	2.72e-93
evm.model.Chr14.377	EuNAC62	882	293	Chr14	7652619-7655390	33302.5	8.14	64.91	-0.581	Nuclear	AT1G69490.1	2.88e-73
evm.model.Chr15.1041	EuNAC63	1095	364	Chr15	15555669-15560183	41851.7	4.94	55.71	-0.882	Nuclear	AT2G18060.1	4.02e-160
evm.model.Chr15.1706	EuNAC64	1083	360	Chr15	32163890-32166755	41235.8	5.2	62.25	-0.856	Nuclear	AT2G46770.1	2.17e-122
evm.model.Chr15.1821	EuNAC65	1854	617	Chr15	34218741-34223314	70458.6	5.53	66.34	-0.668	Nuclear	AT1G65910.1	4.44e-161
evm.model.Chr15.335	EuNAC66	1002	333	Chr15	3540556-3542967	37721.7	5.42	67.6	-0.52	Nuclear	AT5G61430.1	6.53e-125
evm.model.Chr16.948	EuNAC67	1350	449	Chr16	21883210-21891515	50021.7	6.4	57.37	-0.801	Nuclear	AT4G29230.1	0
evm.model.Chr17.393	EuNAC68	882	293	Chr17	4000152-4002609	34009.8	6.05	71.84	-0.656	Nuclear	AT2G17040.1	1.07e-112
evm.model.Chr17.513	EuNAC69	1020	339	Chr17	6098963-6101676	38681.5	6.82	68.82	-0.622	Nuclear	AT2G02450.1	2.89e-119
evm.model.000001F_4.9	EuNAC70	1842	613	000001F_4	226826-233530	70124.6	5.89	67.57	-0.665	Nuclear	AT1G65910.1	1.38e-161
evm.model.000119F.45	EuNAC71	1122	373	000119F	919701-921899	42469.3	5.55	61.39	-0.833	Nuclear	AT2G46770.1	1.26e-125

## Sheet: Supplementary Table S3
Supplementary Table S3. Identification of NAM domains in E. ulmoides
Gene Name	Start	End	Domin
EuNAC1	8	131	NAM
EuNAC2	18	142	NAM
EuNAC3	17	142	NAM
EuNAC4	56	197	NAM
EuNAC5	60	123	NAM
EuNAC6	62	203	NAM
EuNAC7	7	131	NAM
EuNAC8	19	143	NAM
EuNAC9	18	144	NAM
EuNAC10	15	139	NAM
EuNAC11	15	141	NAM
EuNAC12	20	144	NAM
EuNAC13	16	88	NAM
EuNAC14	30	157	NAM
EuNAC15	22	148	NAM
EuNAC16	35	158	NAM
EuNAC17	16	95	NAM
EuNAC18	84	189	NAM
EuNAC19	11	137	NAM
EuNAC20	5	150	NAM
EuNAC21	59	198	NAM
EuNAC22	3	131	NAM
EuNAC23	21	146	NAM
EuNAC24	10	141	NAM
EuNAC25	39	185	NAM
EuNAC26	10	137	NAM
EuNAC27	25	151	NAM
EuNAC28	17	142	NAM
EuNAC29	29	153	NAM
EuNAC30	10	136	NAM
EuNAC31	9	126	NAM
EuNAC32	13	140	NAM
EuNAC33	8	131	NAM
EuNAC34	13	140	NAM
EuNAC35	7	133	NAM
EuNAC36	18	117	NAM
EuNAC37	8	135	NAM
EuNAC38	17	146	NAM
EuNAC39	16	142	NAM
EuNAC40	12	138	NAM
EuNAC41	16	146	NAM
EuNAC42	11	135	NAM
EuNAC43	7	133	NAM
EuNAC44	16	138	NAM
EuNAC45	17	141	NAM
EuNAC46	8	133	NAM
EuNAC47	25	151	NAM
EuNAC48	18	143	NAM
EuNAC49	7	37	NAM
EuNAC50	3	46	NAM
EuNAC51	8	135	NAM
EuNAC52	14	143	NAM
EuNAC53	14	37	NAM
EuNAC54	16	143	NAM
EuNAC55	16	143	NAM
EuNAC56	12	139	NAM
EuNAC57	13	138	NAM
EuNAC58	59	197	NAM
EuNAC59	30	133	NAM
EuNAC60	74	177	NAM
EuNAC61	11	137	NAM
EuNAC62	12	138	NAM
EuNAC63	10	137	NAM
EuNAC64	16	143	NAM
EuNAC65	7	133	NAM
EuNAC66	17	141	NAM
EuNAC67	48	189	NAM
EuNAC68	11	137	NAM
EuNAC69	25	149	NAM
EuNAC70	7	133	NAM
EuNAC71	16	143	NAM

## Sheet: Supplementary Table S4
Supplementary Table S4. The structural features of NAC family in E. ulmoides
Gene Name	Group	Num of Exon	Exon Range	Num of Intron	Intron Range	Num of CDS	CDS Range	Num of UTR	UTR Range
EuNAC1	ATAF	3	2810204:2810909,2811436:2811710,2811791:2812003	2	2810910:2811435,2811711:2811790	3	2810484:2810909,2811436:2811710,2811791:2811950	2	2811951:2812003,2810204:2810483
EuNAC2	NAM	3	40652318:40652935,40653670:40653947,40654864:40655296	2	40652936:40653669,40653948:40654863	3	40652489:40652935,40653670:40653947,40654864:40655053	2	40655054:40655296,40652318:40652488
EuNAC3	ONAC022	3	40952677:40953576,40954389:40954690,40955950:40956408	2	40953577:40954388,40954691:40955949	3	40952908:40953576,40954389:40954690,40955950:40956133	2	40956134:40956408,40952677:40952907
EuNAC4	ONAC003	6	42751160:42751464,42752031:42752163,42752351:42752537,42752624:42753123,42753633:42753929,42754022:42754506	5	42751465:42752030,42752164:42752350,42752538:42752623,42753124:42753632,42753930:42754021	6	42751457:42751464,42752031:42752163,42752351:42752537,42752624:42753123,42753633:42753929,42754022:42754066	2	42751160:42751456,42754067:42754506
EuNAC5	NAP	2	16708060:16708210,16709188:16709468	1	16708211:16709187	2	16708060:16708210,16709188:16709468	0	0
EuNAC6	ONAC003	3	985950:986583,987491:987686,987784:987962	2	986584:987490,987687:987783	3	986057:986583,987491:987686,987784:987936	2	987937:987962,985950:986056
EuNAC7	NAM	3	37276778:37277507,37280710:37280975,37282045:37282470	2	37277508:37280709,37280976:37282044	3	37276989:37277507,37280710:37280975,37282045:37282201	2	37282202:37282470,37276778:37276988
EuNAC8	NAM	4	42542027:42542823,42542924:42543201,42543291:42543502,42543719:42543795	3	42542824:42542923,42543202:42543290,42543503:42543718	3	42542206:42542823,42542924:42543201,42543291:42543483	3	42543484:42543502,42543719:42543795,42542027:42542205
EuNAC9	NAP	3	2441583:2442416,2442503:2442810,2443115:2443451	2	2442417:2442502,2442811:2443114	3	2441892:2442416,2442503:2442810,2443115:2443304	2	2443305:2443451,2441583:2441891
EuNAC10	AtNAC3	3	2460308:2461177,2461265:2461533,2461645:2461924	2	2461178:2461264,2461534:2461644	3	2460596:2461177,2461265:2461533,2461645:2461825	2	2461826:2461924,2460308:2460595
EuNAC11	NAM	3	3212619:3213338,3213875:3214158,3214295:3215106	2	3213339:3213874,3214159:3214294	3	3212772:3213338,3213875:3214158,3214295:3214475	2	3214476:3215106,3212619:3212771
EuNAC12	OsNAC8	4	3301078:3301553,3302314:3302567,3303871:3304164,3306906:3307426	3	3301554:3302313,3302568:3303870,3304165:3306905	4	3301361:3301553,3302314:3302567,3303871:3304164,3306906:3307349	2	3301078:3301360,3307350:3307426
EuNAC13	ANAC011	3	27387635:27387817,27387907:27387947,27388050:27388173	2	27387818:27387906,27387948:27388049	3	27387635:27387817,27387907:27387947,27388050:27388173	0	0
EuNAC14	ONAC022	3	265319:265621,266320:266636,266734:267464	2	265622:266319,266637:266733	3	265399:265621,266320:266636,266734:267165	2	265319:265398,267166:267464
EuNAC15	NAP	4	4679508:4679791,4680313:4680761,4681917:4682218,4682896:4683177	3	4679792:4680312,4680762:4681916,4682219:4682895	4	4679788:4679791,4680313:4680761,4681917:4682218,4682896:4683097	2	4683098:4683177,4679508:4679787
EuNAC16	NAC1	4	370518:370610,382068:382212,385306:385580,386557:387033	3	370611:382067,382213:385305,385581:386556	4	370518:370610,382068:382212,385306:385580,386557:387033	0	0
EuNAC17	NAP	2	33702623:33703578,33705251:33705805	1	33703579:33705250	2	33703249:33703578,33705251:33705805	1	33702623:33703248
EuNAC18	NAP	3	39441249:39441496,39442931:39443061,39443406:39443629	2	39441497:39442930,39443062:39443405	3	39441249:39441496,39442931:39443061,39443406:39443629	0	0
EuNAC19	NAC1	3	42756187:42756831,42757694:42757959,42759766:42760172	2	42756832:42757693,42757960:42759765	3	42756472:42756831,42757694:42757959,42759766:42759934	2	42759935:42760172,42756187:42756471
EuNAC20	EuNAC	2	49043326:49043850,49043978:49044491	1	49043851:49043977	2	49043450:49043850,49043978:49044491	1	49043326:49043449
EuNAC21	ONAC003	3	1129896:1130400,1130751:1130940,1134550:1135366	2	1130401:1130750,1130941:1134549	3	1130254:1130400,1130751:1130940,1134550:1135121	2	1129896:1130253,1135122:1135366
EuNAC22	TERN	3	20144799:20145972,20146300:20146601,20146801:20147144	2	20145973:20146299,20146602:20146800	3	20145697:20145972,20146300:20146601,20146801:20146945	2	20146946:20147144,20144799:20145696
EuNAC23	NAM	3	44009378:44009711,44010218:44010498,44011382:44012124	2	44009712:44010217,44010499:44011381	3	44009513:44009711,44010218:44010498,44011382:44011930	2	44009378:44009512,44011931:44012124
EuNAC24	TIP	6	51844116:51844578,51844992:51845287,51845567:51845878,51845948:51846283,51846697:51847044,51847130:51847523	5	51844579:51844991,51845288:51845566,51845879:51845947,51846284:51846696,51847045:51847129	6	51844413:51844578,51844992:51845287,51845567:51845878,51845948:51846283,51846697:51847044,51847130:51847294	2	51844116:51844412,51847295:51847523
EuNAC25	ONAC003	6	57982892:57983478,57983613:57983793,57984223:57984749,57986610:57986873,57987313:57987432,57988136:57988497	5	57983479:57983612,57983794:57984222,57984750:57986609,57986874:57987312,57987433:57988135	6	57983380:57983478,57983613:57983793,57984223:57984749,57986610:57986873,57987313:57987432,57988136:57988243	2	57982892:57983379,57988244:57988497
EuNAC26	OsNAC7	3	17755597:17755800,17758280:17758551,17759574:17760344	2	17755801:17758279,17758552:17759573	3	17755635:17755800,17758280:17758551,17759574:17760053	2	17755597:17755634,17760054:17760344
EuNAC27	NAC2	4	34281535:34282055,34282836:34283113,34283603:34283788,34284326:34285249	3	34282056:34282835,34283114:34283602,34283789:34284325	4	34281845:34282055,34282836:34283113,34283603:34283788,34284326:34284850	2	34281535:34281844,34284851:34285249
EuNAC28	NAC2	6	34337716:34338037,34339042:34339319,34339614:34339802,34342885:34343292,34343372:34343483,34343822:34344668	5	34338038:34339041,34339320:34339613,34339803:34342884,34343293:34343371,34343484:34343821	6	34337854:34338037,34339042:34339319,34339614:34339802,34342885:34343292,34343372:34343483,34343822:34344219	2	34337716:34337853,34344220:34344668
EuNAC29	ONAC022	3	5903717:5904101,5904477:5904745,5905469:5906123	2	5904102:5904476,5904746:5905468	3	5903882:5904101,5904477:5904745,5905469:5905939	2	5903717:5903881,5905940:5906123
EuNAC30	TIP	6	400340:400720,400899:401179,401441:401761,401858:402211,402485:402937,403817:404088	5	400721:400898,401180:401440,401762:401857,402212:402484,402938:403816	6	400555:400720,400899:401179,401441:401761,401858:402211,402485:402937,403817:404044	2	400340:400554,404045:404088
EuNAC31	ONAC003	3	16354050:16354358,16354818:16355092,16355748:16356221	2	16354359:16354817,16355093:16355747	3	16354221:16354358,16354818:16355092,16355748:16355910	2	16355911:16356221,16354050:16354220
EuNAC32	OsNAC7	4	26732519:26732571,26732655:26732859,26733183:26733454,26734097:26734608	3	26732572:26732654,26732860:26733182,26733455:26734096	3	26732685:26732859,26733183:26733454,26734097:26734608	2	26732519:26732571,26732655:26732684
EuNAC33	ATAF	3	32146262:32146708,32147017:32147294,32147384:32147543	2	32146709:32147016,32147295:32147383	3	32146262:32146708,32147017:32147294,32147384:32147543	0	0
EuNAC34	OsNAC7	3	277298:278041,278116:278393,279052:279226	2	278042:278115,278394:279051	3	277298:278041,278116:278393,279052:279226	0	0
EuNAC35	ANAC011	4	70729559:70730023,70730093:70730359,70730458:70730738,70730825:70730981	3	70730024:70730092,70730360:70730457,70730739:70730824	4	70729709:70730023,70730093:70730359,70730458:70730738,70730825:70730981	1	70729559:70729708
EuNAC36	ANAC063	5	3000653:3000767,3006644:3006832,3006975:3007201,3007865:3008219,3008346:3008807	4	3000768:3006643,3006833:3006974,3007202:3007864,3008220:3008345	4	3006670:3006832,3006975:3007201,3007865:3008219,3008346:3008509	3	3000653:3000767,3006644:3006669,3008510:3008807
EuNAC37	OsNAC7	4	75242704:75242791,75243670:75243859,75243973:75244244,75245384:75245892	3	75242792:75243669,75243860:75243972,75244245:75245383	3	75243700:75243859,75243973:75244244,75245384:75245866	3	75242704:75242791,75243670:75243699,75245867:75245892
EuNAC38	ANAC6	4	4815339:4815954,4816043:4816336,4816846:4817094,4817934:4818456	3	4815955:4816042,4816337:4816845,4817095:4817933	3	4816226:4816336,4816846:4817094,4817934:4818392	3	4818393:4818456,4815339:4815954,4816043:4816225
EuNAC39	NAC2	3	9320199:9320567,9321264:9322400,9323972:9325172	2	9320568:9321263,9322401:9323971	3	9320384:9320567,9321264:9322400,9323972:9324300	2	9320199:9320383,9324301:9325172
EuNAC40	NAM	3	2693425:2694248,2697158:2697429,2698887:2699406	2	2694249:2697157,2697430:2698886	3	2693697:2694248,2697158:2697429,2698887:2699058	2	2699059:2699406,2693425:2693696
EuNAC41	SENU5	3	345891:346708,346799:347097,347181:347890	2	346709:346798,347098:347180	3	346430:346708,346799:347097,347181:347364	2	347365:347890,345891:346429
EuNAC42	NAP	3	15608401:15608709,15608803:15609083,15609176:15609773	2	15608710:15608802,15609084:15609175	3	15608541:15608709,15608803:15609083,15609176:15609577	2	15608401:15608540,15609578:15609773
EuNAC43	ANAC011	3	22587929:22588138,22588239:22588516,22597653:22598116	2	22588139:22588238,22588517:22597652	3	22587982:22588138,22588239:22588516,22597653:22597940	2	22587929:22587981,22597941:22598116
EuNAC44	SENU5	3	3379306:3379898,3380984:3381249,3382209:3382577	2	3379899:3380983,3381250:3382208	3	3379731:3379898,3380984:3381249,3382209:3382392	2	3382393:3382577,3379306:3379730
EuNAC45	NAM	3	9964442:9964875,9964977:9965254,9965358:9966545	2	9964876:9964976,9965255:9965357	3	9964689:9964875,9964977:9965254,9965358:9965975	2	9964442:9964688,9965976:9966545
EuNAC46	TIP	8	99468:99689,99784:99935,100016:100144,100235:100451,100529:100600,100688:100939,101007:101269,101359:101906	7	99690:99783,99936:100015,100145:100234,100452:100528,100601:100687,100940:101006,101270:101358	8	99468:99689,99784:99935,100016:100144,100235:100451,100529:100600,100688:100939,101007:101269,101359:101518	1	101519:101906
EuNAC47	NAC2	4	29501248:29501772,29502067:29502344,29503108:29503299,29503779:29504429	3	29501773:29502066,29502345:29503107,29503300:29503778	4	29501562:29501772,29502067:29502344,29503108:29503299,29503779:29504270	2	29501248:29501561,29504271:29504429
EuNAC48	NAC2	6	29514361:29514814,29515333:29515610,29517008:29517193,29519817:29520335,29520749:29520860,29521049:29521852	5	29514815:29515332,29515611:29517007,29517194:29519816,29520336:29520748,29520861:29521048	6	29514628:29514814,29515333:29515610,29517008:29517193,29519817:29520335,29520749:29520860,29521049:29521455	2	29514361:29514627,29521456:29521852
EuNAC49	ANAC6	2	39362419:39362559,39362678:39362797	1	39362560:39362677	2	39362419:39362559,39362678:39362797	0	0
EuNAC50	ANAC6	4	41511763:41511953,41515842:41515911,41516201:41516232,41523072:41523207	3	41511954:41515841,41515912:41516200,41516233:41523071	4	41511763:41511953,41515842:41515911,41516201:41516232,41523072:41523207	0	0
EuNAC51	OsNAC7	4	4395002:4395356,4396350:4396532,4396634:4396905,4397297:4398007	3	4395357:4396349,4396533:4396633,4396906:4397296	3	4396373:4396532,4396634:4396905,4397297:4397878	3	4395002:4395356,4396350:4396372,4397879:4398007
EuNAC52	OsNAC7	4	20054630:20055269,20056821:20057125,20058358:20058598,20059188:20059281	3	20055270:20056820,20057126:20058357,20058599:20059187	3	20054739:20055269,20056821:20057125,20058358:20058535	3	20058536:20058598,20059188:20059281,20054630:20054738
EuNAC53	ANAC011	3	39453758:39453886,39454113:39454381,39455531:39455642	2	39453887:39454112,39454382:39455530	2	39453758:39453886,39454113:39454280	2	39454281:39454381,39455531:39455642
EuNAC54	OsNAC7	3	6978800:6979468,6980013:6980281,6980392:6980575	2	6979469:6980012,6980282:6980391	3	6978800:6979468,6980013:6980281,6980392:6980575	0	0
EuNAC55	OsNAC7	3	7078902:7079570,7080120:7080388,7080491:7080674	2	7079571:7080119,7080389:7080490	3	7078902:7079570,7080120:7080388,7080491:7080674	0	0
EuNAC56	OsNAC7	3	7235000:7235668,7237420:7237688,7237779:7237950	2	7235669:7237419,7237689:7237778	3	7235000:7235668,7237420:7237688,7237779:7237950	0	0
EuNAC57	ONAC022	3	10116689:10116860,10117256:10117557,10118113:10118634	2	10116861:10117255,10117558:10118112	3	10116689:10116860,10117256:10117557,10118113:10118634	0	0
EuNAC58	ONAC003	5	15996973:15997134,16000101:16000242,16000983:16001169,16001918:16002408,16003448:16004984	4	15997135:16000100,16000243:16000982,16001170:16001917,16002409:16003447	5	15997127:15997134,16000101:16000242,16000983:16001169,16001918:16002408,16003448:16004056	2	15996973:15997126,16004057:16004984
EuNAC59	EuNAC	3	33232038:33232260,33233336:33233613,33233837:33233908	2	33232261:33233335,33233614:33233836	3	33232038:33232260,33233336:33233613,33233837:33233908	0	0
EuNAC60	EuNAC	5	44291206:44291485,44291734:44292026,44292802:44292989,44296647:44296718,44298129:44298160	4	44291486:44291733,44292027:44292801,44292990:44296646,44296719:44298128	5	44291390:44291485,44291734:44292026,44292802:44292989,44296647:44296718,44298129:44298160	1	44291206:44291389
EuNAC61	NAC1	3	53836359:53836641,53839562:53839827,53840749:53841517	2	53836642:53839561,53839828:53840748	3	53836473:53836641,53839562:53839827,53840749:53841174	2	53836359:53836472,53841175:53841517
EuNAC62	NAP	3	7652619:7652820,7653672:7653958,7654790:7655390	2	7652821:7653671,7653959:7654789	3	7652649:7652820,7653672:7653958,7654790:7655212	2	7652619:7652648,7655213:7655390
EuNAC63	OsNAC7	4	15555669:15556014,15557510:15557686,15557934:15558205,15559345:15560183	3	15556015:15557509,15557687:15557933,15558206:15559344	3	15557521:15557686,15557934:15558205,15559345:15560001	3	15555669:15556014,15557510:15557520,15560002:15560183
EuNAC64	OsNAC7	3	32163890:32164164,32164260:32164528,32166056:32166755	2	32164165:32164259,32164529:32166055	3	32163981:32164164,32164260:32164528,32166056:32166685	2	32163890:32163980,32166686:32166755
EuNAC65	ANAC011	7	34218741:34219477,34219584:34219659,34219766:34220191,34220656:34220979,34221258:34221535,34222782:34223096,34223225:34223314	6	34219478:34219583,34219660:34219765,34220192:34220655,34220980:34221257,34221536:34222781,34223097:34223224	6	34218885:34219477,34219584:34219659,34219766:34220191,34220656:34220979,34221258:34221535,34222782:34222938	3	34222939:34223096,34223225:34223314,34218741:34218884
EuNAC66	NAM	3	3540556:3541451,3542175:3542452,3542549:3542967	2	3541452:3542174,3542453:3542548	3	3540915:3541451,3542175:3542452,3542549:3542735	2	3542736:3542967,3540556:3540914
EuNAC67	ONAC003	7	21883210:21883262,21884590:21884910,21885252:21885429,21885972:21886561,21887928:21888203,21889228:21889317,21890808:21891515	6	21883263:21884589,21884911:21885251,21885430:21885971,21886562:21887927,21888204:21889227,21889318:21890807	6	21884785:21884910,21885252:21885429,21885972:21886561,21887928:21888203,21889228:21889317,21890808:21890897	3	21883210:21883262,21884590:21884784,21890898:21891515
EuNAC68	ONAC022	3	4000152:4000362,4001126:4001394,4001923:4002609	2	4000363:4001125,4001395:4001922	3	4000197:4000362,4001126:4001394,4001923:4002369	2	4000152:4000196,4002370:4002609
EuNAC69	ONAC022	3	6098963:6099258,6099824:6100092,6100839:6101676	2	6099259:6099823,6100093:6100838	3	6099051:6099258,6099824:6100092,6100839:6101381	2	6098963:6099050,6101382:6101676
EuNAC70	ANAC011	6	226826:227489,227642:227717,228109:228495,230533:230850,230960:231237,233070:233530	5	227490:227641,227718:228108,228496:230532,230851:230959,231238:233069	6	226864:227489,227642:227717,228109:228495,230533:230850,230960:231237,233070:233226	2	233227:233530,226826:226863
EuNAC71	OsNAC7	3	919701:919952,920048:920316,920866:921899	2	919953:920047,920317:920865	3	919769:919952,920048:920316,920866:921534	2	919701:919768,921535:921899

## Sheet: Supplementary Table S5
Supplementary Table S5. Segmentaland and tandem duplication EuNAC gene pairs
Number	Gene-Pair		Duplication Type	Ka	Ks	Ka_Ks	Selection pressure	Note
1	EuNAC2	EuNAC45	Segmental duplication	0.30965	2.47909	0.124905	Purifying selection
2	EuNAC3	EuNAC57	Segmental duplication	0.267351	2.39067	0.111831	Purifying selection
3	EuNAC45	EuNAC40	Segmental duplication	0.508645	3.9466	0.128882	Purifying selection
4	EuNAC51	EuNAC26	Segmental duplication	0.210484	NaN	NaN		High Sequence Divergence Value (pS>=0.75)
5	EuNAC46	EuNAC30	Segmental duplication	0.564071	1.84005	0.306553	Purifying selection
6	EuNAC50	EuNAC39	Segmental duplication	0.603545	1.8115	0.333173	Purifying selection
7	EuNAC61	EuNAC19	Segmental duplication	0.231085	1.11486	0.207277	Purifying selection
8	EuNAC66	EuNAC8	Segmental duplication	0.30377	1.64097	0.185116	Purifying selection
9	EuNAC67	EuNAC25	Segmental duplication	0.136889	1.14564	0.119487	Purifying selection
10	EuNAC69	EuNAC29	Segmental duplication	0.225536	1.23149	0.183141	Purifying selection
11	EuNAC9	EuNAC15	Segmental duplication	0.227922	1.32238	0.172358	Purifying selection
12	EuNAC26	EuNAC37	Segmental duplication	0.221516	0.954884	0.231982	Purifying selection
13	EuNAC9	EuNAC10	Tandem duplication	0.348771	2.2059	0.158108	Purifying selection
14	EuNAC27	EuNAC28	Tandem duplication	0.45653	NaN	NaN		High Sequence Divergence Value (pS>=0.75)
15	EuNAC55	EuNAC56	Tandem duplication	0.0413653	0.0752844	0.549455	Purifying selection
