# Supplementary material for: The NAC transcription factor family in Eucommia ulmoides: Genome-wide identification, characterization, and network analysis in relation to the rubber biosynthetic genes
Source: Front Plant Sci. 2023 Apr 3;14:1030298. doi: 10.3389/fpls.2023.1030298 (PMC10106570; doi:10.3389/fpls.2023.1030298)
Supplement: Supplementary file 1 [file DataSheet_1.zip › Tables 7 - 8.xlsx]

## Sheet: Supplementary Table S7
Supplementary Table S7. Cis-acting elements in the promoters of EuNAC genes
Cis-elements style	Cis-elements name	EuNAC1	EuNAC2	EuNAC3	EuNAC4	EuNAC5	EuNAC6	EuNAC7	EuNAC8	EuNAC9	EuNAC10	EuNAC11	EuNAC12	EuNAC13	EuNAC14	EuNAC15	EuNAC16	EuNAC17	EuNAC18	EuNAC19	EuNAC20	EuNAC21	EuNAC22	EuNAC23	EuNAC24	EuNAC25	EuNAC26	EuNAC27	EuNAC28	EuNAC29	EuNAC30	EuNAC31	EuNAC32	EuNAC33	EuNAC34	EuNAC35	EuNAC36	EuNAC37	EuNAC38	EuNAC39	EuNAC40	EuNAC41	EuNAC42	EuNAC43	EuNAC44	EuNAC45	EuNAC46	EuNAC47	EuNAC48
Phytohormone responsive	ABRE	5	1	3	2	3	0	0	0	0	15	0	8	1	5	3	3	6	5	2	2	1	2	1	1	2	0	0	0	0	3	5	1	12	2	2	4	2	4	6	1	4	1	5	6	5	2	1	3
Phytohormone responsive	AuxRR-core	1	0	1	0	0	0	0	0	0	0	0	0	0	0	0	0	1	0	1	0	1	0	0	0	0	1	0	0	0	0	0	0	0	0	0	0	0	1	0	0	0	0	0	0	0	2	0	0
Phytohormone responsive	TGA-element	1	1	1	0	0	2	0	0	0	0	0	2	1	0	0	1	0	2	0	2	0	1	0	0	0	1	0	1	0	0	0	0	1	0	0	0	0	0	0	0	2	0	1	0	0	0	2	1
Phytohormone responsive	ERE	1	3	1	1	2	0	0	0	0	3	0	6	0	1	0	0	3	1	1	8	1	0	0	1	0	2	3	2	1	5	1	1	2	3	1	1	1	7	1	2	1	1	0	3	5	1	3	1
Phytohormone responsive	P-box	1	0	0	0	2	1	0	0	0	0	0	0	0	0	0	0	1	2	0	0	1	0	0	0	0	0	0	1	2	0	2	0	0	0	0	0	0	0	0	0	1	0	1	0	0	0	0	0
Phytohormone responsive	TATC-box	0	0	0	1	1	0	0	0	0	0	0	1	2	1	0	1	0	0	0	0	1	0	0	0	1	0	0	0	0	1	0	0	0	1	0	0	0	0	2	0	0	0	0	0	0	0	0	1
Phytohormone responsive	TCA-element	0	0	0	0	0	0	0	0	0	2	0	0	1	0	1	0	1	1	0	0	1	0	0	1	0	1	1	1	1	1	0	2	0	1	0	1	0	0	1	0	3	0	1	1	0	0	0	0
Phytohormone responsive	GARE	0	0	0	0	0	1	0	0	0	0	0	1	0	0	0	0	0	0	0	0	0	0	0	0	1	0	1	2	0	0	0	0	0	2	0	0	0	0	0	0	0	1	0	0	0	0	0	1
Phytohormone responsive	TGACG-motif	1	1	1	1	3	2	0	0	0	0	0	1	2	1	3	2	3	1	0	1	1	2	1	0	1	2	0	2	1	4	2	1	7	1	0	1	0	0	3	0	2	0	1	2	1	1	2	4
Phytohormone responsive	CGTCA-motif	1	1	1	1	3	2	0	0	0	0	0	1	2	1	2	2	3	1	0	1	1	2	1	0	1	1	0	2	1	4	2	1	7	1	0	1	0	0	3	0	2	0	1	2	1	1	2	4
Phytohormone responsive	MYC	6	4	5	3	7	3	0	0	3	3	3	4	5	10	5	4	0	2	9	9	0	3	5	6	5	1	5	0	3	2	3	5	2	5	5	5	1	2	6	2	3	6	4	3	8	3	5	4
Stress responsive	ARE	0	4	4	2	3	2	0	0	0	0	2	0	0	0	9	0	6	2	3	4	2	4	2	2	1	3	0	2	2	4	0	2	2	1	1	3	3	3	4	4	3	0	1	1	1	1	2	3
Stress responsive	GC-motif	0	1	0	0	0	0	0	0	0	0	1	0	0	0	1	0	1	0	0	0	0	1	0	0	0	0	0	0	0	0	0	1	1	0	0	1	0	2	0	0	2	0	0	0	0	0	0	0
Stress responsive	LTR	0	1	1	1	1	0	0	0	1	0	1	0	0	1	2	1	0	0	0	1	0	0	2	0	2	1	0	0	0	2	0	2	0	0	2	2	0	1	0	0	0	2	4	0	0	0	0	2
Stress responsive	MBS	1	0	0	0	0	2	0	0	1	0	0	0	0	3	0	0	0	0	0	0	1	1	1	0	0	0	0	1	0	0	7	0	1	2	1	0	1	1	0	0	0	0	2	1	1	1	0	1
Stress responsive	MYB	5	8	10	6	5	11	0	0	5	2	1	11	5	5	6	13	7	4	3	5	5	9	2	5	8	4	5	11	4	3	18	4	4	6	9	16	8	6	12	5	3	7	6	5	3	4	3	8
Stress responsive	TC-rich repeats	0	1	0	2	2	0	1	0	0	0	0	0	0	1	2	0	0	1	0	0	0	0	0	0	1	3	0	0	0	0	0	0	0	0	0	0	0	0	1	1	0	0	0	0	0	1	1	0
Stress responsive	W box	1	2	1	0	4	0	0	0	1	1	0	0	0	2	1	3	0	0	1	2	1	1	1	2	0	1	1	0	0	0	1	0	2	1	1	1	0	0	4	1	1	0	0	3	2	0	0	1
Stress responsive	WRE3	0	1	0	0	1	2	0	0	0	0	0	0	0	1	0	0	0	0	0	1	1	1	0	0	0	1	1	5	1	0	2	1	6	0	1	1	1	0	2	0	1	1	1	0	0	3	2	0
Stress responsive	WUN-motif	0	0	1	1	1	0	0	0	0	3	1	0	1	1	0	0	0	0	1	1	1	1	1	0	1	1	2	0	1	1	1	1	2	0	0	0	1	0	2	2	0	0	0	1	0	0	4	1
Light Responsiveness	AE-box	0	1	4	0	0	0	0	0	0	1	1	0	0	0	0	1	0	0	2	0	0	0	0	0	1	0	0	0	1	0	0	1	0	0	1	0	1	1	0	1	0	0	0	0	0	0	1	0
Light Responsiveness	ATC-motif	0	0	0	0	1	0	0	0	0	0	0	0	0	0	0	0	1	0	0	0	0	0	0	1	0	0	0	1	0	0	0	0	0	2	0	0	0	0	0	0	0	0	0	0	0	0	0	0
Light Responsiveness	ATCT-motif	0	1	0	0	0	0	0	0	1	0	0	0	0	0	1	1	0	0	0	0	0	0	1	1	0	0	1	0	0	1	0	0	2	0	0	0	0	0	1	0	0	0	0	1	0	0	0	1
Light Responsiveness	Box4	6	3	5	3	4	3	0	0	7	7	4	4	7	5	0	2	0	7	3	1	2	1	2	5	0	1	4	2	1	3	5	3	6	3	1	2	5	0	3	3	4	2	7	2	4	4	0	4
Light Responsiveness	CCGTCC-box	0	0	1	0	0	0	0	0	0	0	0	1	0	0	0	0	1	0	0	0	0	0	0	1	0	0	0	0	0	0	0	1	3	1	0	0	0	0	0	0	0	1	0	0	0	0	0	0
Light Responsiveness	circadian	1	0	0	0	0	0	0	0	0	0	0	1	0	0	0	0	0	1	0	0	0	0	0	0	0	0	0	0	0	0	0	0	0	0	1	0	0	0	0	0	0	0	0	0	0	0	0	0
Light Responsiveness	GATA-motif	2	2	4	0	0	0	0	0	0	0	0	0	1	0	0	2	0	1	1	0	0	0	0	0	1	0	2	0	0	0	1	0	0	2	0	1	0	2	1	1	1	0	1	1	2	2	1	0
Light Responsiveness	G-Box	6	1	3	3	2	0	0	0	0	13	0	9	1	1	6	6	6	10	2	2	1	2	1	2	1	0	0	0	1	3	6	2	12	3	3	4	3	3	5	1	4	1	7	7	6	3	1	3
Light Responsiveness	GT1-motif	0	2	2	1	1	0	0	0	0	0	1	4	1	0	0	2	0	4	0	0	1	3	0	1	0	3	0	4	2	0	0	1	0	0	1	1	0	1	2	1	1	2	1	0	4	0	1	1
Light Responsiveness	MRE	0	0	1	0	0	1	0	0	0	0	0	1	0	0	0	0	0	0	2	0	3	1	0	1	0	1	0	0	0	0	1	0	0	1	0	0	0	0	1	0	1	0	0	1	0	0	1	0
Light Responsiveness	TCCC-motif	0	0	0	0	0	1	0	0	0	0	0	0	0	0	2	0	0	0	0	0	2	0	1	0	1	3	0	0	0	0	1	1	1	0	1	0	0	0	2	2	0	0	0	2	0	1	0	1
Light Responsiveness	TCT-motif	0	2	3	2	1	2	0	0	1	1	3	0	1	3	0	1	1	0	1	0	1	0	1	0	1	0	0	1	0	1	0	1	0	2	1	1	1	1	1	1	1	2	1	0	1	0	0	1
Plant growth and development	CAT-box	0	1	2	0	0	0	0	0	0	0	0	0	2	1	0	1	0	0	1	0	0	0	0	0	0	0	0	1	3	1	2	0	3	0	0	1	1	0	0	1	0	0	0	0	0	0	1	1
Plant growth and development	MSA-like	0	0	0	0	0	0	0	0	0	0	0	1	0	0	0	0	0	1	0	0	0	0	0	0	0	0	0	0	0	0	1	1	0	0	0	0	0	0	0	0	0	0	0	0	0	0	0	0
Plant growth and development	O2-site	2	1	1	1	0	0	0	0	0	2	1	0	1	0	1	0	0	0	0	0	0	2	0	0	0	0	1	0	0	2	1	2	0	1	2	1	0	0	1	0	0	1	0	1	0	0	0	0
	Total	41	43	56	31	47	35	1	0	20	53	19	56	34	43	45	46	41	46	33	40	29	37	23	30	29	31	27	39	25	41	62	35	76	41	34	48	29	35	64	29	40	28	45	43	44	30	33	47
[truncated: 24 more columns]

## Sheet: Supplementary Table S8
Supplementary Table S8. Cis-acting elements in the promoters of Eu-rubber biosynthesis genes
Gene Name	Simple ID	CATGT	CACG
evm.model.Chr9.1297.1	ACAT1	5	4
evm.model.000003F_2.20	ACAT2	5	10
evm.model.Chr4.683	ACAT3	4	4
evm.model.Chr6.830	HMGS1	5	7
evm.model.Chr8.2943	HMGS2	2	4
evm.model.Chr15.1761	HMGR1	5	5
evm.model.Chr2.2260	HMGR2	3	11
evm.model.Chr7.2258	HMGR3	7	3
evm.model.Chr1.688	HMGR4	4	10
evm.model.Chr7.1111.3	MVK	6	3
evm.model.Chr8.3161	PMK	6	6
evm.model.Chr12.79	MPD1	3	4
evm.model.Chr14.1947	MPD2	15	5
evm.model.Chr6.238	DXS1	4	10
evm.model.Chr3.442	DXS2	14	8
evm.model.Chr1.561	DXS3	8	5
evm.model.Chr10.541	DXR1	6	9
evm.model.Chr2.1726	DXR2	4	7
evm.model.Chr7.392	MCT	1	11
evm.model.Chr14.805.01	CMK	4	7
evm.model.Chr6.539	MDS	1	11
evm.model.Chr14.429	HDS	5	7
evm.model.Chr17.228	HDR	4	11
evm.model.Chr12.961	IDI	8	5
evm.model.Chr5.467	GPS1	5	6
evm.model.Chr13.1606	GPS2	5	8
evm.model.Chr4.574	GPS3	3	5
evm.model.Chr8.281	GGPS1	7	9
evm.model.Chr15.1263	GGPS2	6	7
evm.model.Chr1.589	GGPS3	7	2
evm.model.Chr17.376	GGPS4	8	12
evm.model.Chr2.971	GGPS5	7	9
evm.model.Chr8.585	GGPS6	0	2
evm.model.Chr4.575	GGPS7	7	1
evm.model.Chr4.82	FPS2	2	4
evm.model.Chr8.1132	FPS4	8	4
evm.model.Chr17.1317	FPS1	3	4
evm.model.Chr17.1382.3	FPS3	2	7
Novel08257	FPS5	0	2
evm.model.000124F.13	SRPP1	7	11
evm.model.000124F.14	SRPP2	2	2
evm.model.000124F.15	SRPP3	3	9
evm.model.Chr14.2503	SRPP4	1	15
evm.model.Chr7.2233	SRPP5	9	9
evm.model.Chr9.96	SRPP6	2	4
evm.model.Chr9.92	SRPP7	9	5
evm.model.Chr9.94	SRPP8	3	7
evm.model.Chr9.95	SRPP9	1	11
evm.model.Chr15.1717	CPT1	9	3
evm.model.Chr7.2242	CPT2	11	3
evm.model.Chr11.408	CPT3	5	5
evm.model.Chr17.181	NgBR-like protein	0	1
